# Supplementary material for: Genetically modeled GLP1R and GIPR agonism reduce binge drinking and alcohol-associated phenotypes: a multi-ancestry drug-target Mendelian randomization study
Source: Mol Psychiatry. 2025 Sep 10;30(12):6119–33. doi: 10.1038/s41380-025-03199-3 (PMC12602350; doi:10.1038/s41380-025-03199-3)
Supplement: Supplementary file 2 — Supplementary Tables [file 41380_2025_3199_MOESM2_ESM.xlsx]

## Sheet: S1 Data Sources
Supplementary Table 1. Data sources
Consortium / Project	Trait	Ancestry	Sample size	N cases	Neff	N control	Reference	Link	Notes
EUROPEAN ANCESTRY
GLP-1R and GIPR Instrumentation
UK Biobank and GIANT	Body Mass Index	European	694349	NA	NA	NA	Pulit SL, Stoneman C, Morris AP, et al. Meta-analysis of genome-wide association studies for body fat distribution in 694 649 individuals of European ancestry. Hum Mol Genet. 2019 Jan 1;28(1):166-174. doi: 10.1093/hmg/ddy327. PMID: 30239722; PMCID: PMC6298238.	https://github.com/lindgrengroup/fatdistnGWAS
Neale Lab/ UKB	Glycated Hemoglobin (HbA1c)	European	344132	NA	NA	NA	Neale-Lab. UK Biobank GWAS, <http://www.nealelab.is/uk-biobank/> (2018).	https://gwas.mrcieu.ac.uk/ukb-d-30750_irnt
Replication datasets for instrumentation
Million Veterans Program	Body Mass Index	European	424221	NA	NA	NA	Anurag Verma et al. ,Diversity and scale: Genetic architecture of 2068 traits in the VA Million Veteran Program.Science385,eadj1182(2024).DOI:10.1126/science.adj1182	https://ftp.ncbi.nlm.nih.gov/dbgap/studies/phs002453/phs002453.v1.p1/analyses/GIA/
Million Veterans Program	HbA1c	European	338848	NA	NA	NA	Anurag Verma et al. ,Diversity and scale: Genetic architecture of 2068 traits in the VA Million Veteran Program.Science385,eadj1182(2024).DOI:10.1126/science.adj1182	https://ftp.ncbi.nlm.nih.gov/dbgap/studies/phs002453/phs002453.v1.p1/analyses/GIA/
MetaBrain Consortium	GLP1R and GIPR brain expression (Cortex)	European	2683	NA	NA	NA	de Klein, N., Tsai, E.A., Vochteloo, M. et al. Brain expression quantitative trait locus and network analyses reveal downstream effects and putative drivers for brain-related diseases. Nat Genet 55, 377–388 (2023). https://doi.org/10.1038/s41588-023-01300-6	https://www.metabrain.nl/cis-eqtls.html
Liver Outcomes
FinnGen Freeze 11	Alcoholic liver disease	European	443631	3330	NA	440301	Kurki, M.I., Karjalainen, J., Palta, P. et al. FinnGen provides genetic insights from a well-phenotyped isolated population. Nature 613, 508–518 (2023).	https://r11.finngen.fi/pheno/K11_ALCOLIV
Multi-trait GWAS of NAFLD and liver fat proton density fat fraction (LPDFF %)
UK Biobank	Non-alcoholic fatty liver disease - liver proton density fat fraction (MTAG GWAS)	European	778614	8434	NA	770180	Ghodsian N, Abner E, Emdin CA, Gobeil É, Taba N, Haas ME, Perrot N, Manikpurage HD, Gagnon É, Bourgault J, St-Amand A, Couture C, Mitchell PL, Bossé Y, Mathieu P, Vohl MC, Tchernof A, Thériault S, Khera AV, Esko T, Arsenault BJ. Electronic health record-based genome-wide meta-analysis provides insights on the genetic architecture of non-alcoholic fatty liver disease. Cell Rep Med. 2021 Nov 3;2(11…	https://pubmed.ncbi.nlm.nih.gov/34841290/
	LPDFF	European	33235	NA	NA	NA	van der Meer, D., Gurholt, T.P., Sønderby, I.E. et al. The link between liver fat and cardiometabolic diseases is highlighted by genome-wide association study of MRI-derived measures of body composition. Commun Biol 5, 1271 (2022).	https://ftp.ebi.ac.uk/pub/databases/gwas/summary_statistics/GCST90267001-GCST90268000/GCST90267352/
UK Biobank	Alanine aminotransferase levels (ebi-a-GCST90025979)	European	437724	NA	NA	NA	Barton AR, Sherman MA, Mukamel RE, Loh PR. Whole-exome imputation within UK Biobank powers rare coding variant association and fine-mapping analyses. Nat Genet. 2021 Aug;53(8):1260-1269. doi: 10.1038/s41588-021-00892-1. Epub 2021 Jul 5. PMID: 34226706; PMCID: PMC8349845.	https://www.ebi.ac.uk/gwas/studies/GCST90025979
UK Biobank	Alkaline phosphatase levels (UKB data field 30610) (ebi-a-GCST90013991)	European	389733	NA	NA	NA	Mbatchou, J., Barnard, L., Backman, J. et al. Computationally efficient whole-genome regression for quantitative and binary traits. Nat Genet 53, 1097–1103 (2021). https://doi.org/10.1038/s41588-021-00870-7	https://gwas.mrcieu.ac.uk/datasets/ebi-a-GCST90013991/
UK Biobank	Gamma glutamyl transpeptidase (ebi-a-GCST90018954)	European	344104	NA	NA	NA	Sakaue S, Kanai M, Tanigawa Y, Karjalainen J, Kurki M, Koshiba S, Narita A, Konuma T, Yamamoto K, Akiyama M, Ishigaki K, Suzuki A, Suzuki K, Obara W, Yamaji K, Takahashi K, Asai S, Takahashi Y, Suzuki T, Shinozaki N, Yamaguchi H, Minami S, Murayama S, Yoshimori K, Nagayama S, Obata D, Higashiyama M, Masumoto A, Koretsune Y; FinnGen; Ito K, Terao C, Yamauchi T, Komuro I, Kadowaki T, Tamiya G, Yama…	https://www.ebi.ac.uk/gwas/studies/GCST90018954
UK Biobank	Aspartate aminotransferase levels (ebi-a-GCST90025980)	European	436275	NA	NA	NA	Barton AR, Sherman MA, Mukamel RE, Loh PR. Whole-exome imputation within UK Biobank powers rare coding variant association and fine-mapping analyses. Nat Genet. 2021 Aug;53(8):1260-1269. doi: 10.1038/s41588-021-00892-1. Epub 2021 Jul 5. PMID: 34226706; PMCID: PMC8349845.
Alcohol use behavior (main outcomes)
Gelernter Lab	Problematic alcohol use	European	903147	NA	NA	NA	Zhou, H., Kember, R.L., Deak, J.D. et al. Multi-ancestry study of the genetics of problematic alcohol use in over 1 million individuals. Nat Med 29, 3184–3192 (2023).	https://medicine.yale.edu/lab/gelernter/stats/	MVP, UKB, FinnGen DF5, iPSYCH, PGC, Yale-Penn 3, QIMR Berghofer,
GSCAN	Drinks per week	European	666978	NA	NA	NA	Saunders, G.R.B., Wang, X., Chen, F. et al. Genetic diversity fuels gene discovery for tobacco and alcohol use. Nature 612, 720–724 (2022).	https://conservancy.umn.edu/items/91f6a003-6af2-4809-9785-53dc579dc788
Neale Lab	Frequency of consuming ≥ 6 alcoholic drinks per occasion	European	143658	NA	NA	NA	Neale-Lab. UK Biobank GWAS, <http://www.nealelab.is/uk-biobank/> (2018).	https://gwas.mrcieu.ac.uk/datasets/ukb-a-25/
Alcohol misuse - 6 pairings†	{Class pairings}						Thijssen AB 2023 UKB			h2SNP observed scale (SE)	Covariates
Int-Low	2v1	European	210678	109542	NA	101136	Thijssen, A. B., Spit for Science Working Group, Dick, D. M., Posthuma, D., & Savage, J. E. (2023). Investigating genetically stratified subgroups to better understand the etiology of alcohol misuse. Molecular psychiatry, 28(10), 4225–4233.	https://ctg.cncr.nl/software/summary_statistics/	Logistic regression model predicting membership between pairs of latent classes	0.0307 (0.0027)	age,sex, assessment ceter, genotyping array, 20 within-ancestry principal components
Heavy-Low	3v1	European	193564	92428	NA	101136	Thijssen, A. B., Spit for Science Working Group, Dick, D. M., Posthuma, D., & Savage, J. E. (2023). Investigating genetically stratified subgroups to better understand the etiology of alcohol misuse. Molecular psychiatry, 28(10), 4225–4233.	https://ctg.cncr.nl/software/summary_statistics/	Logistic regression model predicting membership between pairs of latent classes	0.0256 (0.0030)	age,sex, assessment ceter, genotyping array, 20 within-ancestry principal components
Broad-Low	4v1	European	185043	83907	NA	101136	Thijssen, A. B., Spit for Science Working Group, Dick, D. M., Posthuma, D., & Savage, J. E. (2023). Investigating genetically stratified subgroups to better understand the etiology of alcohol misuse. Molecular psychiatry, 28(10), 4225–4233.	https://ctg.cncr.nl/software/summary_statistics/	Logistic regression model predicting membership between pairs of latent classes	0.0785 (0.0048)	age,sex, assessment ceter, genotyping array, 20 within-ancestry principal components
Heavy-Int	3v2	European	201970	92428	NA	109542	Thijssen, A. B., Spit for Science Working Group, Dick, D. M., Posthuma, D., & Savage, J. E. (2023). Investigating genetically stratified subgroups to better understand the etiology of alcohol misuse. Molecular psychiatry, 28(10), 4225–4233.	https://ctg.cncr.nl/software/summary_statistics/	Logistic regression model predicting membership between pairs of latent classes	0.0914 (0.0045)	age,sex, assessment ceter, genotyping array, 20 within-ancestry principal components
Broad-Int	4v2	European	193449	83907	NA	109542	Thijssen, A. B., Spit for Science Working Group, Dick, D. M., Posthuma, D., & Savage, J. E. (2023). Investigating genetically stratified subgroups to better understand the etiology of alcohol misuse. Molecular psychiatry, 28(10), 4225–4233.	https://ctg.cncr.nl/software/summary_statistics/	Logistic regression model predicting membership between pairs of latent classes	0.1357 (0.0060)	age,sex, assessment ceter, genotyping array, 20 within-ancestry principal components
Broad-Heavy	4v3	European	176335	83907	NA	92428	Thijssen, A. B., Spit for Science Working Group, Dick, D. M., Posthuma, D., & Savage, J. E. (2023). Investigating genetically stratified subgroups to better understand the etiology of alcohol misuse. Molecular psychiatry, 28(10), 4225–4233.	https://ctg.cncr.nl/software/summary_statistics/	Logistic regression model predicting membership between pairs of latent classes	0.0251 (0.0030)	age,sex, assessment ceter, genotyping array, 20 within-ancestry principal components
Food lking behaviors
NA	5 Food liking traits (Coffee/alcohol food liking, Deep fried food liking, Fatty food liking, Low calorie food liking, Vegetarian food liking)	European	159527	NA	NA	NA	May-Wilson S, Matoba N, Wade KH, et al. Large-scale GWAS of food liking reveals genetic determinants and genetic correlations with distinct neurophysiological traits. Nat Commun. 2022;13:2743.	https://www.nature.com/articles/s41467-022-30187-w
Secondary substatnce use disorder outcomes for contextualization
Psychiatric Genetics Consortium	Tobacco use disorder	European	739895	174021	NA	565874	Toikumo, S., Jennings, M.V., Pham, B.K. et al. Multi-ancestry meta-analysis of tobacco use disorder identifies 461 potential risk genes and reveals associations with multiple health outcomes. Nat Hum Behav 8, 1177–1193 (2024). https://doi.org/10.1038/s41562-024-01851-6	https://www.nature.com/articles/s41562-024-01851-6
Gelernter Lab	Cannabis use disorder	European	886025	42281	161053	843744	Levey, D. F., Galimberti, M., Deak, J. D., et al. (2023). Multi-ancestry genome-wide association study of cannabis use disorder yields insight into disease biology and public health implications. Nature genetics, 55(12), 2094–2103.	https://medicine.yale.edu/lab/gelernter/stats/	7 cohorts: PGC+deCOde, MVP, iPSYCH2, MGB, Yale-Penn3,
Gelernter Lab	Opioid use disorder	European	554186	15251	56994	538935	Deak, J.D., Zhou, H., Galimberti, M. et al. Genome-wide association study in individuals of European and African ancestry and multi-trait analysis of opioid use disorder identifies 19 independent genome-wide significant risk loci. Mol Psychiatry 27, 3970–3979 (2022).	https://medicine.yale.edu/lab/gelernter/stats/	the Million Veteran Program, Psychiatric Genomics Consortium, iPSYCH, FinnGen, Partners Biobank, BioVU, and Yale-Penn 3,
Control Outcomes
DIAbetes Genetics Replication And Meta-analysis (DIAGRAM)	Type 2 Diabetes	European	1812013	242283	751755	1569730	Suzuki, K., Hatzikotoulas, K., Southam, L. et al. Genetic drivers of heterogeneity in type 2 diabetes pathophysiology. Nature 627, 347–357 (2024).
FinnGen DF11	Obesity	European	453522	27711	104071	425881	Kurki, M.I., Karjalainen, J., Palta, P. et al. FinnGen provides genetic insights from a well-phenotyped isolated population. Nature 613, 508–518 (2023).	https://www.finngen.fi/en/access_results	EF_OBESITY, Incl. extreme obesity, also obesity due to excess calories, obesity due to other/unspecified, drug-induced obesity
FinnGen DF11	Extreme Obesity	European	427311	1289	5140.45	426022	Kurki, M.I., Karjalainen, J., Palta, P. et al. FinnGen provides genetic insights from a well-phenotyped isolated population. Nature 613, 508–518 (2023).	https://www.finngen.fi/en/access_results	E4_OBESITYXTRMALV, Extreme obesity with alveolar hypoventilation
EAST ASIAN ANCESTRY
GLP-1R and GIPR Instruments
Japan Biobank	Body Mass Index	Japanese	158284	NA	NA	NA	Kanai, M., Akiyama, M., Takahashi, A. et al. Genetic analysis of quantitative traits in the Japanese population links cell types to complex human diseases. Nat Genet 50, 390–400 (2018).	https://gwas.mrcieu.ac.uk/bbj-a-1
Japan Biobank	Glycated Hemoglobin	Japanese	42790	NA	NA	NA	Kanai, M., Akiyama, M., Takahashi, A. et al. Genetic analysis of quantitative traits in the Japanese population links cell types to complex human diseases. Nat Genet 50, 390–400 (2018).	https://gwas.mrcieu.ac.uk/bbj-a-26
Outcomes
Gelernter Lab	Alcohol use disorder	East Asian	7364	NA	NA	NA	Zhou, H., Kember, R.L., Deak, J.D. et al. Multi-ancestry study of the genetics of problematic alcohol use in over 1 million individuals. Nat Med 29, 3184–3192 (2023).	https://medicine.yale.edu/lab/gelernter/stats/	MVP EAS, Han Chinese–GSA, Thai METH–MEGA, Thai METH–GSA and Han Chinese–Cyto
GSCAN	Drinks per week	East Asian	90852	NA	NA	NA	Saunders, G.R.B., Wang, X., Chen, F. et al. Genetic diversity fuels gene discovery for tobacco and alcohol use. Nature 612, 720–724 (2022).	https://conservancy.umn.edu/items/91f6a003-6af2-4809-9785-53dc579dc788
Positive control
DIAbetes Genetics Replication And Meta-analysis (DIAGRAM)	Type 2 Diabetes	East Asian	427504	88109	247159	339395	Suzuki, K., Hatzikotoulas, K., Southam, L. et al. Genetic drivers of heterogeneity in type 2 diabetes pathophysiology. Nature 627, 347–357 (2024).
AFRICAN AMERIAN/ AFRICAN CARIBBEAN ANCESTRY
GLP-1R and GIPR Instruments
Neale Lab	Body Mass Index	African American or Afro-Caribbean	6458	NA	NA	NA	Neale-Lab. UK Biobank GWAS, <http://www.nealelab.is/uk-biobank/> (2018).	https://gwas.mrcieu.ac.uk/ukb-e-23104_AFR
Neale Lab	Glycated Hemoglobin	African American or Afro-Caribbean	5901	NA	NA	NA	Neale-Lab. UK Biobank GWAS, <http://www.nealelab.is/uk-biobank/> (2018).	https://gwas.mrcieu.ac.uk/ukb-e-30750_AFR
Outcomes
Gelernter Lab	Alcohol use disorder	African	122024	NA	NA	NA	Zhou, H., Kember, R.L., Deak, J.D. et al. Multi-ancestry study of the genetics of problematic alcohol use in over 1 million individuals. Nat Med 29, 3184–3192 (2023).	https://medicine.yale.edu/lab/gelernter/stats/
Gelernter Lab	Opioid use disorder	African	84877	5435	20032	79442	Deak, J.D., Zhou, H., Galimberti, M. et al. Genome-wide association study in individuals of European and African ancestry and multi-trait analysis of opioid use disorder identifies 19 independent genome-wide significant risk loci. Mol Psychiatry 27, 3970–3979 (2022).	https://medicine.yale.edu/lab/gelernter/stats/	the Million Veteran Program, Psychiatric Genomics Consortium, iPSYCH, FinnGen, Partners Biobank, BioVU, and Yale-Penn 3,
Gelernter Lab	Cannabis use disorder	African	123208	19065	64460	104143	Levey, D. F., Galimberti, M., Deak, J. D., et al. (2023). Multi-ancestry genome-wide association study of cannabis use disorder yields insight into disease biology and public health implications. Nature genetics, 55(12), 2094–2103.	https://medicine.yale.edu/lab/gelernter/stats/	3 cohorts: PGC, MVP, Yale-Penn 3
GSCAN	Drinks per week	African	8078	NA	NA	NA	Saunders, G.R.B., Wang, X., Chen, F. et al. Genetic diversity fuels gene discovery for tobacco and alcohol use. Nature 612, 720–724 (2022).	https://conservancy.umn.edu/items/91f6a003-6af2-4809-9785-53dc579dc788
Positive control
DIAbetes Genetics Replication And Meta-analysis (DIAGRAM)	Type 2 Diabetes	African	154160	50251	130708	103909	Suzuki, K., Hatzikotoulas, K., Southam, L. et al. Genetic drivers of heterogeneity in type 2 diabetes pathophysiology. Nature 627, 347–357 (2024).
Notes. MRC IEU Open GWAS ID provided when GWAS downloaded from MRC IEU. Lyon M, Andrews J, Elsworth B, Gaunt TR, Hemani G, Marcora E. The variant call format provides efficient and robust storage of GWAS summary statistics. bioRxiv 2020.05.29.115824
The FinnGen study is a large-scale genomics initiative that has analyzed over 500,000 Finnish biobank samples and correlated genetic variation with health data to understand disease mechanisms and predispositions. The project is a collaboration between research organisations and biobanks within Finland and international industry partners.
† Class 1 ("Low" or “low risk”, with relatively low levels of alcohol consumption or problems and other disorders; Class 2 ("Int" or “internalizing—light/non-drinkers”, with lowest amount of consumption and alcohol problems (includes former drinkers, also abstainers) also high scores on internalizing psychopathology traits; Class 3 (“Heavy” or “heavy alcohol use—low impairment”,with high endorsem…

## Sheet: S2 EUR Instruments
Supplementary Table 2. Drug-target MR instruments for GLP1R and GIPR (European ancestry)
Instrument type	Target(s)	Instrument coding: Target (Data source, Biomarker & information, main anlaysis or sensitivity test)	Datasources	Biomarker	Notes	SNP	Chromosome	Position	effect_allele	other_allele	Beta	SE	Pvalue	Sample size	EAF	F statistic	R2
Main analysis	GIPR	GIPR (GIANT & UK Biobank, BMI, main analysis)	GIANT and UK Biobank	Body mass index (kg/m2)	BMI lowered in the Pulit et al. meta-analysis of the GIANT cohorts and UK-Biobank via GIPR variants	rs12979428	19	46131180	A	G	0.011	0.002	3.4e-08	484680	0.38	30.25	6.24e-05
						rs12972158	19	46158473	T	C	0.013	0.002	1.23e-08	788944	0.17	42.25	5.35e-05
						rs12976464	19	46162399	A	G	-0.026	0.004	1.23e-11	584149	0.05	42.25	7.23e-05
						rs11672660	19	46180184	T	C	-0.034	0.002	6.83e-60	781854	0.19	289	0.000369
Main analysis	GIPR	GIPR (MVP, BMI, main analysis)	Million Veterans Program	Body mass index (kg/m2)	BMI lowered in the European ancestry participants in the Million Veterans Program GIPR variants that are also eQTLs in the GTEx study	rs11879227	19	45690093	A	G	0.07504	0.00359	4.91e-97	424221	0.8043	436.91	0.00103
						rs10413179	19	45690299	G	T	0.01898	0.003316	1.05e-08	424221	0.2651	32.76	7.72e-05
						rs142520390	19	45700495	C	T	0.1431	0.02257	2.27e-10	424221	0.9932	40.2	9.48e-05
						rs73042383	19	45738074	G	A	0.08521	0.01097	8e-15	424221	0.982	60.33	0.000142
						rs10423849	19	45821821	C	A	0.03022	0.003968	2.6e-14	424221	0.1542	58	0.000137
						rs71352291	19	45840351	G	A	0.08119	0.0141	8.54e-09	424221	0.9864	33.16	7.82e-05
						rs11670765	19	45898740	C	T	-0.0194	0.00351	3.28e-08	424221	0.7865	30.55	7.2e-05
						rs74995771	19	45903167	C	T	-0.06623	0.01109	2.35e-09	424221	0.9824	35.67	8.41e-05
						rs9797556	19	45997477	A	G	-0.01896	0.002993	2.37e-10	424221	0.641	40.13	9.46e-05
Main analysis	GIPR	GIPR (UK Biobank, HbA1c, main analysis)	UK Biobank	HbA1c (% mmol/mol)	HbA1c lowered in the UK Biobank via GIPR variants	rs146514650	19	46168949	A	G	-0.035	0.006	3.43e-08	344182	0.04	34.03	9.89e-05
						rs34995718	19	46115114	T	C	0.018	0.003	4.89e-08	344182	0.14	36	0.000105
						rs10407429	19	46157237	A	G	-0.025	0.002	1.72e-26	344182	0.43	156.25	0.000454
						rs55669001	19	46177235	C	T	0.026	0.004	1.15e-11	344182	0.1	42.25	0.000123
Main analysis	GIPR	GIPR (MVP, HbA1c, main analysis)	Million Veterans Program	HbA1c (% mmol/mol)	HbA1c lowered in the European ancestry participants in the Million Veterans Program GIPR variants that are also eQTLs in the GTEx study	rs10403723	19	45688570	C	T	0.0391	0.003342	1.26e-31	338848	0.7049	136.88	0.000404
						rs66796860	19	45710986	A	G	-0.03199	0.004524	1.54e-12	338848	0.8738	50	0.000148
						rs36135587	19	45776365	G	C	0.03589	0.003249	2.25e-28	338848	0.6291	122.02	0.00036
						rs34536593	19	45898774	T	C	-0.02124	0.003044	3.01e-12	338848	0.628	48.69	0.000144
						rs12460033	19	45903440	G	A	-0.01676	0.002874	5.45e-09	338848	0.5306	34.01	0.0001
Sensitivity analysis	GIPR	GIPR (GIANT & UK Biobank, BMI, eQTLs for GIPR, sensitivity)	GIANT and UK Biobank	Body mass index (kg/m2)	BMI lowered in the Pulit et al. meta-analysis of the GIANT cohorts and UK-Biobank via GIPR variants that are also eQTLs in the GTEx study	rs12611237	6	46168667	A	G	0.026	0.0041	1.7e-10	806834	0.941	40.21	4.98e-05
						rs12972158	6	46158473	T	C	0.0125	0.0022	1.23e-08	806834	0.1673	32.28	4e-05
						rs61373376	6	46183586	T	C	-0.0296	0.0027	1.86e-28	806834	0.1496	120.19	0.000149
						rs12611237	6	46168667	A	G	0.026	0.0041	1.7e-10	806834	0.941	40.21	4.98e-05
						rs12972158	6	46158473	T	C	0.0125	0.0022	1.23e-08	806834	0.1673	32.28	4e-05
						rs61373376	6	46183586	T	C	-0.0296	0.0027	1.86e-28	806834	0.1496	120.19	0.000149
Sensitivity analysis	GIPR	GIPR (GIANT & UK Biobank, BMI, GIPR missense variant rs1800437, sensitivity)	GIANT and UK Biobank	Body mass index (kg/m2)	BMI lowered in the Pulit et al. meta-analysis of the GIANT cohorts and UK Biobank via a missense GIPR variant (rs1800437)	rs1800437	6	46181392	C	G	-0.0339	0.0021	3.32e-59	806834	0.1873	260.59	0.000323
Sensitivity analysis	GIPR	GIPR (MVP, BMI, eQTL, sensitivity)	Million Veterans Program	Body mass index (kg/m2)	BMI lowered via GIPR variants that are also GIPR eQTLs	rs74889068	19	45696105	G	A	0.06058	0.004063	2.76e-50	424221	0.8535	222.31	0.000524
						rs2110574	19	45694163	C	T	0.02398	0.003399	1.72e-12	424221	0.3018	49.77	0.000117
Sensitivity analysis	GIPR	GIPR (MetaBrain, Brain gene expression, eQTL, sensitivity)	MetaBrain	Brain gene expression	GIPR brain (cortex) gene expression eQTLs in the MetaBrain Consortium data	rs9749225	19	45672187	A	T	0.416781	0.030234	3.14e-43	2673	NA	190.03	0.0664
						rs35568293	19	45675852	T	C	-0.321592	0.032373	2.96e-23	2681	NA	98.68	0.0355
						rs191615333	19	45668197	C	T	-0.774609	0.105799	2.45e-13	2099	NA	53.6	0.0249
Sensitivity analysis	GIPR	GIPR (UK Biobank, HbA1c, eQTL, sensitivity)	UK Biobank	HbA1c (% mmol/mol)	HbA1c lowered in the UK Biobank via GIPR variants that are also eQTls for GIPR gene expression in the GTEx data	rs62111724	19	46164672	C	T	-0.026	0.002	5.27e-26	344182	0.37	169	0.000491
						rs55669001	19	46177235	C	T	0.026	0.004	1.15e-11	344182	0.1	42.25	0.000123
Sensitivity analysis	GIPR	GIPR (MVP, HbA1c, eQTL, sensitivity)	Million Veterans Program	HbA1c (% mmol/mol)	HbA1c lowered via GIPR variants that are also GIPR eQTLs	rs66796860	19	45710986	A	G	-0.03199	0.004524	1.54e-12	338848	0.8738	50	0.000148
						rs34536593	19	45898774	T	C	-0.02124	0.003044	3.01e-12	338848	0.628	48.69	0.000144
						rs34078197	19	45688792	A	G	-0.01953	0.003311	3.72e-09	338848	0.7514	34.79	0.000103
						rs72626215	19	45790878	G	A	-0.02072	0.003385	9.31e-10	338848	0.744	37.47	0.000111
Main analysis	GIPR/GLP1R	GIPR/GLP1R (GIANT & UK Biobank, BMI, main analysis)	GIANT and UK Biobank	Body mass index (kg/m2)	BMI lowered via both GIPR and GLP1R variants in the Pulit et al. meta-analysis of the GIANT cohorts and UK-Biobank.	rs12979428	19	46131180	A	G	0.011	0.002	3.4e-08	484680	0.38	30.25	6.24e-05
						rs12972158	19	46158473	T	C	0.013	0.002	1.23e-08	788944	0.17	42.25	5.35e-05
						rs12976464	19	46162399	A	G	-0.026	0.004	1.23e-11	584149	0.05	42.25	7.23e-05
						rs11672660	19	46180184	T	C	-0.034	0.002	6.83e-60	781854	0.19	289	0.000369
						rs877446	6	39031039	A	G	-0.009	0.002	2.89e-07	718103	0.43	20.25	2.82e-05
						rs4711584	6	39154218	T	C	-0.009	0.002	4.78e-06	484680	0.46	20.25	4.18e-05
Main analysis	GIPR/GLP1R	GIPR/GLP1R (MVP, BMI, main analysis)	Million Veterans Program	Body mass index (kg/m2)	BMI lowered in the European ancestry participants in the Million Veterans Program via both GIPR and GLP1R variants	rs11879227	19	45690093	A	G	0.07504	0.00359	4.91e-97	424221	0.8043	436.91	0.00103
						rs10413179	19	45690299	G	T	0.01898	0.003316	1.05e-08	424221	0.2651	32.76	7.72e-05
						rs142520390	19	45700495	C	T	0.1431	0.02257	2.27e-10	424221	0.9932	40.2	9.48e-05
						rs73042383	19	45738074	G	A	0.08521	0.01097	8e-15	424221	0.982	60.33	0.000142
						rs10423849	19	45821821	C	A	0.03022	0.003968	2.6e-14	424221	0.1542	58	0.000137
						rs71352291	19	45840351	G	A	0.08119	0.0141	8.54e-09	424221	0.9864	33.16	7.82e-05
						rs11670765	19	45898740	C	T	-0.0194	0.00351	3.28e-08	424221	0.7865	30.55	7.2e-05
						rs74995771	19	45903167	C	T	-0.06623	0.01109	2.35e-09	424221	0.9824	35.67	8.41e-05
						rs9797556	19	45997477	A	G	-0.01896	0.002993	2.37e-10	424221	0.641	40.13	9.46e-05
						rs13219395	6	38567571	G	A	0.02728	0.004679	5.5e-09	424221	0.8921	33.99	8.01e-05
						rs34974103	6	38934952	C	T	0.02128	0.003228	4.33e-11	424221	0.4866	43.46	0.000102
						rs61748646	6	38935645	G	A	0.04979	0.008836	1.76e-08	424221	0.9698	31.75	7.48e-05
						rs115750726	6	38999938	C	T	-0.03559	0.00576	6.45e-10	424221	0.9104	38.18	9e-05
						rs114977861	6	39003317	T	C	0.09869	0.01575	3.75e-10	424221	0.9906	39.26	9.25e-05
						rs12213929	6	39015407	G	A	0.03988	0.003047	3.83e-39	424221	0.6589	171.3	0.000404
						rs2268644	6	39076782	G	C	-0.03373	0.002958	4e-30	424221	0.443	130.03	0.000306
						rs400190	6	39123728	T	C	-0.01977	0.003252	1.21e-09	424221	0.7342	36.96	8.71e-05
						rs2395720	6	39277456	G	C	-0.01659	0.002961	2.12e-08	424221	0.6262	31.39	7.4e-05
						rs74995444	6	39326515	G	A	0.04358	0.00783	2.6e-08	424221	0.9618	30.98	7.3e-05
Main analysis	GIPR/GLP1R	GIPR/GLP1R (UK Biobank, HbA1c, main analysis)	UK Biobank	HbA1c (% mmol/mol)	HbA1c lowered via both GIPR and GLP1R variants in the UK-Biobank	rs10407429	19	46157237	A	G	-0.025	0.002	1.72e-26	344182	0.43	156.25	0.000454
						rs55669001	19	46177235	C	T	0.026	0.004	1.15e-11	344182	0.1	42.25	0.000123
						rs146514650	19	46168949	A	G	-0.035	0.006	3.43e-08	344182	0.04	34.03	9.89e-05
						rs34995718	19	46115114	T	C	0.018	0.003	4.89e-08	344182	0.14	36	0.000105
						rs9462476	6	39070998	G	A	-0.014	0.002	2.69e-08	344182	0.32	49	0.000142
						rs10305518	6	39055012	G	T	0.029	0.005	7.16e-09	344182	0.06	33.64	9.77e-05
						rs113120569	6	39037302	A	G	0.018	0.003	9.53e-09	344182	0.17	36	0.000105
Main analysis	GIPR/GLP1R	GIPR/GLP1R (MVP, HbA1c, main analysis)	Million Veterans Program	HbA1c (% mmol/mol)	HbA1c lowered in the European ancestry participants in the Million Veterans Program GIPR variants that are also eQTLs in the GTEx study	rs10403723	19	45688570	C	T	0.0391	0.003342	1.26e-31	338848	0.7049	136.88	0.000404
						rs66796860	19	45710986	A	G	-0.03199	0.004524	1.54e-12	338848	0.8738	50	0.000148
						rs36135587	19	45776365	G	C	0.03589	0.003249	2.25e-28	338848	0.6291	122.02	0.00036
						rs34536593	19	45898774	T	C	-0.02124	0.003044	3.01e-12	338848	0.628	48.69	0.000144
						rs12460033	19	45903440	G	A	-0.01676	0.002874	5.45e-09	338848	0.5306	34.01	0.0001
						rs9470954	6	38954228	T	G	-0.02119	0.003392	4.15e-10	338848	0.7258	39.03	0.000115
						rs7760279	6	39043738	C	A	-0.03722	0.00636	4.85e-09	338848	0.9399	34.25	0.000101
						rs148605442	6	39051515	G	A	0.07444	0.009038	1.79e-16	338848	0.9685	67.84	0.0002
						rs5875652	6	39051896	G	T	0.0285	0.003065	1.44e-20	338848	0.5681	86.46	0.000255
						rs10305442	6	39057183	A	G	-0.0294	0.002992	8.62e-23	338848	0.4835	96.55	0.000285
						rs10305457	6	39066319	C	T	-0.04628	0.004979	1.46e-20	338848	0.9056	86.4	0.000255
						rs10305532	6	39089148	A	G	-0.0339	0.005909	9.68e-09	338848	0.9278	32.91	9.71e-05
						rs2746304	6	39106759	T	C	0.01668	0.002977	2.1e-08	338848	0.453	31.39	9.26e-05
						rs12524597	6	39159393	C	T	-0.03884	0.006297	6.89e-10	338848	0.9429	38.04	0.000112
						rs34179517	6	39313680	A	C	-0.03203	0.004527	1.5e-12	338848	0.8775	50.06	0.000148
						rs721755	6	39381754	G	A	-0.02454	0.004085	1.9e-09	338848	0.2694	36.09	0.000106
Sensitivity analysis	GIPR/GLP1R	GIPR/GLP1R (MVP, BMI, eQTL, sensitivity)	Million Veterans Program	Body mass index (kg/m2)	BMI lowered via both GIPR and GLP1R variants that are also GIPR eQTLs	rs12213929	6	39015407	G	A	0.03988	0.003047	3.83e-39	424221	0.6589	171.3	0.000404
						rs2110574	19	45694163	C	T	0.02398	0.003399	1.72e-12	424221	0.3018	49.77	0.000117
						rs74889068	19	45696105	G	A	0.06058	0.004063	2.76e-50	424221	0.8535	222.31	0.000524
						rs34974103	6	38934952	C	T	0.02128	0.003228	4.33e-11	424221	0.4866	43.46	0.000102
						rs2268644	6	39076782	G	C	-0.03373	0.002958	4e-30	424221	0.443	130.03	0.000306
						rs400190	6	39123728	T	C	-0.01977	0.003252	1.21e-09	424221	0.7342	36.96	8.71e-05
Sensitivity analysis	GIPR/GLP1R	GIPR/GLP1R (GIANT & UK Biobank, BMI, eQTLs for either GIPR or GLP1R, sensitivity)	GIANT and UK Biobank	Body mass index (kg/m2)	BMI lowered in the Pulit et al. meta-analysis of the GIANT cohorts and UK-Biobank via both GIPR and GLP1R variants that are also eQTLs in the GTEx study	rs877446	6	39031039	A	G	-0.0088	0.0017	2.89e-07	806834	0.4338	26.8	3.32e-05
						rs12611237	6	46168667	A	G	0.026	0.0041	1.7e-10	806834	0.941	40.21	4.98e-05
						rs12972158	6	46158473	T	C	0.0125	0.0022	1.23e-08	806834	0.1673	32.28	4e-05
						rs61373376	6	46183586	T	C	-0.0296	0.0027	1.86e-28	806834	0.1496	120.19	0.000149
						rs877446	6	39031039	A	G	-0.0088	0.0017	2.89e-07	806834	0.4338	26.8	3.32e-05
						rs12611237	6	46168667	A	G	0.026	0.0041	1.7e-10	806834	0.941	40.21	4.98e-05
						rs12972158	6	46158473	T	C	0.0125	0.0022	1.23e-08	806834	0.1673	32.28	4e-05
						rs61373376	6	46183586	T	C	-0.0296	0.0027	1.86e-28	806834	0.1496	120.19	0.000149
Sensitivity analysis	GIPR/GLP1R	GIPR/GLP1R (UK Biobank, HbA1c, eQTLs for either GIPR or GLP1R, sensitivity)	UK Biobank	HbA1c (% mmol/mol)	HbA1c lowered via both GIPR and GLP1R variants in the UK-Biobank that are also eQTLs for each gene in the GTEx consortia	rs62111724	19	46164672	C	T	-0.026	0.002	5.27e-26	344182	0.37	169	0.000491
						rs55669001	19	46177235	C	T	0.026	0.004	1.15e-11	344182	0.1	42.25	0.000123
						rs9462476	6	39070998	G	A	-0.014	0.002	2.69e-08	344182	0.32	49	0.000142
Sensitivity analysis	GIPR/GLP1R	GIPR/GLP1R (MVP, HbA1c, eQTL, sensitivity)	Million Veterans Program	HbA1c (% mmol/mol)	HbA1c lowered via both GIPR and GLP1R variants that are also GIPR eQTLs	rs12524597	6	39159393	C	T	-0.03884	0.006297	6.89e-10	338848	0.9429	38.04	0.000112
						rs10305457	6	39066319	C	T	-0.04628	0.004979	1.46e-20	338848	0.9056	86.4	0.000255
						rs34078197	19	45688792	A	G	-0.01953	0.003311	3.72e-09	338848	0.7514	34.79	0.000103
						rs148605442	6	39051515	G	A	0.07444	0.009038	1.79e-16	338848	0.9685	67.84	0.0002
						rs10305442	6	39057183	A	G	-0.0294	0.002992	8.62e-23	338848	0.4835	96.55	0.000285
						rs2746304	6	39106759	T	C	0.01668	0.002977	2.1e-08	338848	0.453	31.39	9.26e-05
						rs1929902	6	39006279	G	A	0.02801	0.00306	5.47e-20	338848	0.657	83.79	0.000247
						rs66796860	19	45710986	A	G	-0.03199	0.004524	1.54e-12	338848	0.8738	50	0.000148
						rs72626215	19	45790878	G	A	-0.02072	0.003385	9.31e-10	338848	0.744	37.47	0.000111
						rs34536593	19	45898774	T	C	-0.02124	0.003044	3.01e-12	338848	0.628	48.69	0.000144
Main analysis	GLP1R	GLP1R (GIANT & UK Biobank, BMI, main analysis)	GIANT and UK Biobank	Body mass index (kg/m2)	BMI lowered via GLP1R variants in the Pulit et al. meta-analysis of the GIANT cohorts and UK-Biobank.	rs4711584	6	39154218	T	C	-0.009	0.002	4.78e-06	484680	0.46	20.25	4.18e-05
						rs877446	6	39031039	A	G	-0.009	0.002	2.89e-07	718103	0.43	20.25	2.82e-05
Main analysis	GLP1R	GLP1R (MVP, BMI, main analysis)	Million Veterans Program	Body mass index (kg/m2)	BMI lowered in the European ancestry participants in the Million Veterans Program GLP1R variants that are also eQTLs in the GTEx study	rs13219395	6	38567571	G	A	0.02728	0.004679	5.5e-09	424221	0.8921	33.99	8.01e-05
						rs34974103	6	38934952	C	T	0.02128	0.003228	4.33e-11	424221	0.4866	43.46	0.000102
						rs61748646	6	38935645	G	A	0.04979	0.008836	1.76e-08	424221	0.9698	31.75	7.48e-05
						rs115750726	6	38999938	C	T	-0.03559	0.00576	6.45e-10	424221	0.9104	38.18	9e-05
						rs114977861	6	39003317	T	C	0.09869	0.01575	3.75e-10	424221	0.9906	39.26	9.25e-05
						rs12213929	6	39015407	G	A	0.03988	0.003047	3.83e-39	424221	0.6589	171.3	0.000404
						rs2268644	6	39076782	G	C	-0.03373	0.002958	4e-30	424221	0.443	130.03	0.000306
						rs400190	6	39123728	T	C	-0.01977	0.003252	1.21e-09	424221	0.7342	36.96	8.71e-05
						rs7746595	6	39278468	A	G	-0.01659	0.002962	2.12e-08	424221	0.6262	31.37	7.39e-05
						rs74995444	6	39326515	G	A	0.04358	0.00783	2.6e-08	424221	0.9618	30.98	7.3e-05
Main analysis	GLP1R	GLP1R (UK Biobank, HbA1c, main analysis)	UK Biobank	HbA1c (% mmol/mol)	HbA1c lowered via in the UK Biobank via GLP1R variants	rs10305518	6	39055012	G	T	0.029	0.005	7.16e-09	344182	0.06	33.64	9.77e-05
						rs113120569	6	39037302	A	G	0.018	0.003	9.53e-09	344182	0.17	36	0.000105
						rs9462476	6	39070998	G	A	-0.014	0.002	2.69e-08	344182	0.32	49	0.000142
Main analysis	GLP1R	GLP1R (MVP, Hba1c, main analysis)	Million Veterans Program	HbA1c (% mmol/mol)	HbA1c lowered in the European ancestry participants in the Million Veterans Program GLP1R variants that are also eQTLs in the GTEx study	rs9470954	6	38954228	T	G	-0.02119	0.003392	4.15e-10	338848	0.7258	39.03	0.000115
						rs7760279	6	39043738	C	A	-0.03722	0.00636	4.85e-09	338848	0.9399	34.25	0.000101
						rs148605442	6	39051515	G	A	0.07444	0.009038	1.79e-16	338848	0.9685	67.84	0.0002
						rs5875652	6	39051896	G	T	0.0285	0.003065	1.44e-20	338848	0.5681	86.46	0.000255
						rs10305442	6	39057183	A	G	-0.0294	0.002992	8.62e-23	338848	0.4835	96.55	0.000285
						rs10305457	6	39066319	C	T	-0.04628	0.004979	1.46e-20	338848	0.9056	86.4	0.000255
						rs10305532	6	39089148	A	G	-0.0339	0.005909	9.68e-09	338848	0.9278	32.91	9.71e-05
						rs2746304	6	39106759	T	C	0.01668	0.002977	2.1e-08	338848	0.453	31.39	9.26e-05
						rs12524597	6	39159393	C	T	-0.03884	0.006297	6.89e-10	338848	0.9429	38.04	0.000112
						rs34179517	6	39313680	A	C	-0.03203	0.004527	1.5e-12	338848	0.8775	50.06	0.000148
						rs721755	6	39381754	G	A	-0.02454	0.004085	1.9e-09	338848	0.2694	36.09	0.000106
Sensitivity analysis	GLP1R	GLP1R (GIANT & UK Biobank, BMI, eQTLs for GLP1R, sensitivity)	GIANT and UK Biobank	Body mass index (kg/m2)	BMI lowered in the Pulit et al. meta-analysis of the GIANT cohorts and UK-Biobank via GLP1R variants that are also eQTLs in the GTEx study	rs877446	6	39031039	A	G	-0.0088	0.0017	2.89e-07	806834	0.4338	26.8	3.32e-05
Sensitivity analysis	GLP1R	GLP1R (MVP, BMI, eQTL, sensitivity)	Million Veterans Program	Body mass index (kg/m2)	BMI lowered via GLP1R variants that are also GIPR eQTLs	rs2268644	6	39076782	G	C	-0.03373	0.002958	4e-30	424221	0.443	130.03	0.000306
						rs34974103	6	38934952	C	T	0.02128	0.003228	4.33e-11	424221	0.4866	43.46	0.000102
						rs12213929	6	39015407	G	A	0.03988	0.003047	3.83e-39	424221	0.6589	171.3	0.000404
						rs400190	6	39123728	T	C	-0.01977	0.003252	1.21e-09	424221	0.7342	36.96	8.71e-05
						rs10305420	6	39048860	C	T	0.03251	0.002986	1.33e-27	424221	0.6265	118.54	0.000279
Sensitivity analysis	GLP1R	GLP1R (MetaBrain, Brain gene expression, eQTL, sensitivity)	MetaBrain	Brain gene expression	GLP1R brain (cortex) gene expression eQTLs in the MetaBrain Consortium data	rs10305526	6	39088414	T	C	0.602	0.127	2.25e-06	1897	NA	22.47	0.0117
						rs11963172	6	39035777	A	G	-0.145	0.033	1.26e-05	2438	NA	19.31	0.00786
Sensitivity analysis	GLP1R	GLP1R (UK Biobank, HbA1c, eQTL, sensitivity)	UK Biobank	HbA1c (% mmol/mol)	HbA1c lowered via in the UK Biobank via GLP1R variants	rs9462476	6	39070998	G	A	-0.014	0.002	2.69e-08	344182	0.32	49	0.000142
Sensitivity analysis	GLP1R	GLP1R (UK Biobank, HbA1c, missense variant [rs10305420], sensitivity)	UK Biobank	HbA1c (% mmol/mol)	HbA1c lowered via in the UK Biobank via a missense GLP1R variant (rs1800437)	rs10305420	6	39016636	T	C	-0.011	0.002	2.96e-06	344182	0.39	30.25	8.79e-05
Sensitivity analysis	GLP1R	GLP1R (MVP, HbA1c, eQTL, sensitivity)	Million Veterans Program	HbA1c (% mmol/mol)	HbA1c lowered via GLP1R variants that are also GIPR eQTLs	rs10305442	6	39057183	A	G	-0.0294	0.002992	8.62e-23	338848	0.4835	96.55	0.000285
						rs10305457	6	39066319	C	T	-0.04628	0.004979	1.46e-20	338848	0.9056	86.4	0.000255
						rs2746304	6	39106759	T	C	0.01668	0.002977	2.1e-08	338848	0.453	31.39	9.26e-05
						rs12524597	6	39159393	C	T	-0.03884	0.006297	6.89e-10	338848	0.9429	38.04	0.000112
						rs1929902	6	39006279	G	A	0.02801	0.00306	5.47e-20	338848	0.657	83.79	0.000247
						rs148605442	6	39051515	G	A	0.07444	0.009038	1.79e-16	338848	0.9685	67.84	0.0002
Sensitivity analysis	GLP1R	GLP1R (MVP, HbA1c, missense variant [rs10305420], sensitivity)	Million Veterans Program	HbA1c (% mmol/mol)	HbA1c lowered in the MVP cohort (European ancestry) via GLP1R variants that is a missense variant (rs10305420)	rs10305420	6	39048860	C	T	0.0274	0.003013	9.38e-20	338848	0.6273	82.7	0.000244
Notes. Instruments, GWAS Pvalue < 5x10-8, clump R2 = 0.1, clump distance = 10000kb; CHR, chromosome; POS, position build 37; Beta, effect; SE, standard error of effect; EAF, effect allele frequency; Pvalue, p value of effect (two-sided Wald test): SNP R2, proportion of variability in exposure phenotype explained by instrument; F-statistic, indicating strength of instrument; lower bound 95% confid…
References
*Burgess S, Thompson SG; CRP CHD Genetics Collaboration. Avoiding bias from weak instruments in Mendelian randomization studies. Int J Epidemiol. 2011;40(3):755-64. doi: 10.1093/ije/dyr036. Epub 2011 Mar 16. PMID: 21414999.

## Sheet: S3 EUR MR (Part 1)
Supplementary Table 3. Drug-target MR results of positive control analyses for GLP1R and GIPR instrument validation
*BMI and HbA1c estimates have been aligned to the expected physiological response of GLP1R or GIPR analogs (lowered BMI or reduced HbA1c levels)
Instrument type (main analysis or sensitivity)	Target(s)	Biomarker	Exposure ID	Datasource for exposure	Outcome	Method	# SNPs	standard error	Beta (oriented to expected physiological response to GLP1R or GIPR agonism [lowered BMI or HbA1c, or increased brain gene expression)	Lower 95% CI	Upper 95% CI	Odds ratio	OR Lower 95% CI	OR Upper 95% CI	MR estimate P-value	Cochran's Q	Cochran's Q Degrees of Freedom	Cochran's Q P-value	Egger Intercept	Egger Intercept SE	Egger Intercept Pvalue	Instrument R2 in exposure	Instrument R2 in outcome	Steiger direction (TRUE or FALSE)	Steiger P-value	Notes
Main analysis	GIPR	Body mass index (kg/m2)	GIPR (GIANT & UK Biobank, BMI, main analysis)	GIANT and UK Biobank	Extreme obesity risk (Finngen Release 11)	Inverse variance weighted	4	1.105	-0.315	-2.481	1.852	0.73	0.084	6.369	0.78	0.31	3	0.957477	-0.03	0.06	0.64	0.000523	9.23e-07	TRUE	6.27e-29	BMI lowered via GIPR variants in the Pulit et al. meta-analysis of the GIANT cohorts and UK-Biobank.
						MR Egger	4	2.448	-1.518	-6.315	3.279	0.219	0.002	26.561	0.6	0.01	2	0.99505	-0.03	0.06	0.64	0.000523	9.23e-07	TRUE	6.27e-29
						Simple mode	4	1.861	0.984	-2.664	4.632	2.675	0.07	102.732	0.63	NA	NA	NA	-0.03	0.06	0.64	0.000523	9.23e-07	TRUE	6.27e-29
						Weighted median	4	1.203	-0.536	-2.895	1.822	0.585	0.055	6.186	0.66	NA	NA	NA	-0.03	0.06	0.64	0.000523	9.23e-07	TRUE	6.27e-29
						Weighted mode	4	1.241	-0.573	-3.006	1.859	0.564	0.05	6.415	0.68	NA	NA	NA	-0.03	0.06	0.64	0.000523	9.23e-07	TRUE	6.27e-29
Main analysis	GIPR	Body mass index (kg/m2)	GIPR (MVP, BMI, main analysis)	Million Veterans Program	Extreme obesity risk (Finngen Release 11)	Inverse variance weighted	9	0.399	-0.639	-1.422	0.144	0.528	0.241	1.155	0.11	8.68	8	0.369755	0.01	0.04	0.78	0.00181	2.68e-05	TRUE	1.23e-66	BMI lowered in the European ancestry participants in the Million Veterans Program GIPR variants that are also eQTLs in the GTEx study
						MR Egger	9	0.665	-0.488	-1.792	0.815	0.614	0.167	2.26	0.49	8.58	7	0.284513	0.01	0.04	0.78	0.00181	2.68e-05	TRUE	1.23e-66
						Simple mode	9	0.856	-1.202	-2.879	0.476	0.301	0.056	1.61	0.2	NA	NA	NA	0.01	0.04	0.78	0.00181	2.68e-05	TRUE	1.23e-66
						Weighted median	9	0.466	-0.597	-1.511	0.316	0.55	0.221	1.371	0.2	NA	NA	NA	0.01	0.04	0.78	0.00181	2.68e-05	TRUE	1.23e-66
						Weighted mode	9	0.445	-0.572	-1.444	0.3	0.564	0.236	1.349	0.23	NA	NA	NA	0.01	0.04	0.78	0.00181	2.68e-05	TRUE	1.23e-66
Main analysis	GIPR	HbA1c (% mmol/mol)	GIPR (MVP, HbA1c, main analysis)	Million Veterans Program	Extreme obesity risk (Finngen Release 11)	Inverse variance weighted	5	0.882	-1.105	-2.834	0.623	0.331	0.059	1.865	0.21	6.56	4	0.160771	0.1	0.08	0.31	0.00113	2.14e-05	TRUE	2.23e-36	HbA1c lowered in the European ancestry participants in the Million Veterans Program GIPR variants that are also eQTLs in the GTEx study
						MR Egger	5	2.909	2.321	-3.381	8.023	10.189	0.034	3050.94	0.48	4.37	3	0.224544	0.1	0.08	0.31	0.00113	2.14e-05	TRUE	2.23e-36
						Simple mode	5	1.573	-2.287	-5.37	0.795	0.102	0.005	2.215	0.22	NA	NA	NA	0.1	0.08	0.31	0.00113	2.14e-05	TRUE	2.23e-36
						Weighted median	5	0.982	-1.966	-3.89	-0.041	0.14	0.02	0.959	0.05	NA	NA	NA	0.1	0.08	0.31	0.00113	2.14e-05	TRUE	2.23e-36
						Weighted mode	5	2.071	1.135	-2.923	5.193	3.111	0.054	180.065	0.61	NA	NA	NA	0.1	0.08	0.31	0.00113	2.14e-05	TRUE	2.23e-36
Main analysis	GIPR	HbA1c (% mmol/mol)	GIPR (UK Biobank, HbA1c, main analysis)	UK Biobank	Extreme obesity risk (Finngen Release 11)	Inverse variance weighted	4	1.21	0.582	-1.79	2.954	1.789	0.167	19.183	0.63	1.33	3	0.721045	-0.01	0.22	0.98	0.000638	3.66e-06	TRUE	2.03e-24	HbA1c lowered via GIPR variants in the UK Biobank
						MR Egger	4	8.921	0.274	-17.211	17.759	1.315	0	5.16237e+07	0.98	1.33	2	0.513524	-0.01	0.22	0.98	0.000638	3.66e-06	TRUE	2.03e-24
						Simple mode	4	1.984	0.361	-3.527	4.249	1.435	0.029	70.059	0.87	NA	NA	NA	-0.01	0.22	0.98	0.000638	3.66e-06	TRUE	2.03e-24
						Weighted median	4	1.335	0.062	-2.555	2.679	1.064	0.078	14.57	0.96	NA	NA	NA	-0.01	0.22	0.98	0.000638	3.66e-06	TRUE	2.03e-24
						Weighted mode	4	1.489	0.02	-2.899	2.939	1.02	0.055	18.902	0.99	NA	NA	NA	-0.01	0.22	0.98	0.000638	3.66e-06	TRUE	2.03e-24
Main analysis	GIPR/GLP1R	Body mass index (kg/m2)	GIPR/GLP1R (GIANT & UK Biobank, BMI, main analysis)	GIANT and UK Biobank	Extreme obesity risk (Finngen Release 11)	Inverse variance weighted	6	1.366	-1.377	-4.054	1.301	0.252	0.017	3.672	0.31	8.6	5	0.12624	0.07	0.04	0.18	0.000603	2.42e-05	TRUE	2.69e-23	BMI lowered via both GIPR and GLP1R variants in the Pulit et al. meta-analysis of the GIANT cohorts and UK-Biobank.
						MR Egger	6	2.255	1.743	-2.677	6.163	5.714	0.069	474.68	0.48	5.18	4	0.269718	0.07	0.04	0.18	0.000603	2.42e-05	TRUE	2.69e-23
						Simple mode	6	1.776	0.292	-3.19	3.773	1.339	0.041	43.516	0.88	NA	NA	NA	0.07	0.04	0.18	0.000603	2.42e-05	TRUE	2.69e-23
						Weighted median	6	1.183	-0.566	-2.885	1.753	0.568	0.056	5.774	0.63	NA	NA	NA	0.07	0.04	0.18	0.000603	2.42e-05	TRUE	2.69e-23
						Weighted mode	6	1.276	-0.416	-2.917	2.086	0.66	0.054	8.049	0.76	NA	NA	NA	0.07	0.04	0.18	0.000603	2.42e-05	TRUE	2.69e-23
Main analysis	GIPR/GLP1R	Body mass index (kg/m2)	GIPR/GLP1R (MVP, BMI, main analysis)	Million Veterans Program	Extreme obesity risk (Finngen Release 11)	Inverse variance weighted	18	0.382	-1.316	-2.064	-0.567	0.268	0.127	0.567	0.000576	24.31	17	0.111236	0.04	0.03	0.11	0.00318	0.00010579	TRUE	1.49e-100	BMIC lowered in the European ancestry participants in the Million Veterans Program via both GIPR and GLP1R variants
						MR Egger	18	0.617	-0.474	-1.683	0.736	0.623	0.186	2.088	0.45	20.64	16	0.192757	0.04	0.03	0.11	0.00318	0.00010579	TRUE	1.49e-100
						Simple mode	18	1.056	-2.191	-4.26	-0.121	0.112	0.014	0.886	0.05	NA	NA	NA	0.04	0.03	0.11	0.00318	0.00010579	TRUE	1.49e-100
						Weighted median	18	0.505	-0.925	-1.915	0.065	0.396	0.147	1.067	0.07	NA	NA	NA	0.04	0.03	0.11	0.00318	0.00010579	TRUE	1.49e-100
						Weighted mode	18	0.478	-0.707	-1.643	0.23	0.493	0.193	1.258	0.16	NA	NA	NA	0.04	0.03	0.11	0.00318	0.00010579	TRUE	1.49e-100
Main analysis	GIPR/GLP1R	HbA1c (% mmol/mol)	GIPR/GLP1R (MVP, HbA1c, main analysis)	Million Veterans Program	Extreme obesity risk (Finngen Release 11)	Inverse variance weighted	15	0.444	-1.531	-2.402	-0.66	0.216	0.091	0.517	0.000569	13.62	14	0.478046	0.08	0.05	0.11	0.00277	5.97e-05	TRUE	3.82e-85	HbA1c lowered in the European ancestry participants in the Million Veterans Program GIPR variants that are also eQTLs in the GTEx study
						MR Egger	15	1.527	0.939	-2.054	3.931	2.556	0.128	50.974	0.55	10.77	13	0.630321	0.08	0.05	0.11	0.00277	5.97e-05	TRUE	3.82e-85
						Simple mode	15	1.254	-2.254	-4.713	0.204	0.105	0.009	1.226	0.09	NA	NA	NA	0.08	0.05	0.11	0.00277	5.97e-05	TRUE	3.82e-85
						Weighted median	15	0.668	-1.73	-3.04	-0.42	0.177	0.048	0.657	0.0096	NA	NA	NA	0.08	0.05	0.11	0.00277	5.97e-05	TRUE	3.82e-85
						Weighted mode	15	1.353	-2.574	-5.225	0.077	0.076	0.005	1.08	0.08	NA	NA	NA	0.08	0.05	0.11	0.00277	5.97e-05	TRUE	3.82e-85
Main analysis	GIPR/GLP1R	HbA1c (% mmol/mol)	GIPR/GLP1R (UK Biobank, HbA1c, main analysis)	UK Biobank	Extreme obesity risk (Finngen Release 11)	Inverse variance weighted	7	1.718	-1.694	-5.06	1.673	0.184	0.006	5.328	0.32	17.52	6	0.00754646	0.3	0.09	0.02	0.000921	4.76e-05	TRUE	1.29e-24	HbA1c lowered via both GIPR and GLP1R variants in the UK-Biobank
						MR Egger	7	4.147	11.873	3.745	20.001	143411	42.33	4.85867e+08	0.04	5.34	5	0.376303	0.3	0.09	0.02	0.000921	4.76e-05	TRUE	1.29e-24
						Simple mode	7	2.005	0.388	-3.542	4.318	1.474	0.029	75.05	0.85	NA	NA	NA	0.3	0.09	0.02	0.000921	4.76e-05	TRUE	1.29e-24
						Weighted median	7	1.302	-0.123	-2.675	2.43	0.884	0.069	11.355	0.92	NA	NA	NA	0.3	0.09	0.02	0.000921	4.76e-05	TRUE	1.29e-24
						Weighted mode	7	1.315	-0.225	-2.803	2.353	0.799	0.061	10.517	0.87	NA	NA	NA	0.3	0.09	0.02	0.000921	4.76e-05	TRUE	1.29e-24
Main analysis	GLP1R	Body mass index (kg/m2)	GLP1R (GIANT & UK Biobank, BMI, main analysis)	GIANT and UK Biobank	Extreme obesity risk (Finngen Release 11)	Inverse variance weighted	2	3.119	-9.833	-15.946	-3.721	0	0	0.024	0.0016	0.01	1	0.930844	NA	NA	NA	7.98e-05	2.33e-05	TRUE	0.0399957	BMI lowered via GLP1R variants in the Pulit et al. meta-analysis of the GIANT cohorts and UK-Biobank.
Main analysis	GLP1R	Body mass index (kg/m2)	GLP1R (MVP, BMI, main analysis)	Million Veterans Program	Extreme obesity risk (Finngen Release 11)	Inverse variance weighted	9	0.578	-2.852	-3.984	-1.719	0.058	0.019	0.179	8.03e-07	5.45	8	0.708462	-0.01	0.05	0.85	0.00137	7.9e-05	TRUE	1.73e-38	BMI lowered in the European ancestry participants in the Million Veterans Program GLP1R variants that are also eQTLs in the GTEx study
						MR Egger	9	1.66	-3.154	-6.407	0.1	0.043	0.002	1.105	0.1	5.41	7	0.60965	-0.01	0.05	0.85	0.00137	7.9e-05	TRUE	1.73e-38
						Simple mode	9	1.013	-2.251	-4.237	-0.266	0.105	0.014	0.767	0.06	NA	NA	NA	-0.01	0.05	0.85	0.00137	7.9e-05	TRUE	1.73e-38
						Weighted median	9	0.776	-2.724	-4.246	-1.203	0.066	0.014	0.3	0.000449	NA	NA	NA	-0.01	0.05	0.85	0.00137	7.9e-05	TRUE	1.73e-38
						Weighted mode	9	0.858	-2.822	-4.504	-1.14	0.059	0.011	0.32	0.01	NA	NA	NA	-0.01	0.05	0.85	0.00137	7.9e-05	TRUE	1.73e-38
Main analysis	GLP1R	HbA1c (% mmol/mol)	GLP1R (MVP, Hba1c, main analysis)	Million Veterans Program	Extreme obesity risk (Finngen Release 11)	Inverse variance weighted	10	0.582	-1.835	-2.975	-0.695	0.16	0.051	0.499	0.0016	6.4	9	0.698801	0.06	0.06	0.32	0.00164	3.83e-05	TRUE	1.56e-50	HbA1c lowered in the European ancestry participants in the Million Veterans Program GLP1R variants that are also eQTLs in the GTEx study
						MR Egger	10	1.983	0.166	-3.722	4.053	1.18	0.024	57.574	0.94	5.29	8	0.725952	0.06	0.06	0.32	0.00164	3.83e-05	TRUE	1.56e-50
						Simple mode	10	1.406	-0.945	-3.702	1.811	0.388	0.025	6.118	0.52	NA	NA	NA	0.06	0.06	0.32	0.00164	3.83e-05	TRUE	1.56e-50
						Weighted median	10	0.843	-1.412	-3.064	0.24	0.244	0.047	1.271	0.09	NA	NA	NA	0.06	0.06	0.32	0.00164	3.83e-05	TRUE	1.56e-50
						Weighted mode	10	1.369	-0.8	-3.484	1.883	0.449	0.031	6.574	0.57	NA	NA	NA	0.06	0.06	0.32	0.00164	3.83e-05	TRUE	1.56e-50
Main analysis	GLP1R	HbA1c (% mmol/mol)	GLP1R (UK Biobank, HbA1c, main analysis)	UK Biobank	Extreme obesity risk (Finngen Release 11)	Inverse variance weighted	3	2.795	-6.75	-12.227	-1.272	0.001	0	0.28	0.02	4.8	2	0.0907692	0.27	0.13	0.29	0.000283	4.4e-05	TRUE	8.68e-06	HbA1c lowered via GLP1R variants in the UK Biobank
						MR Egger	3	7.336	7.996	-6.382	22.375	2969.95	0.002	5214091722	0.47	0.5	1	0.480333	0.27	0.13	0.29	0.000283	4.4e-05	TRUE	8.68e-06
						Simple mode	3	3.071	-3.956	-9.974	2.063	0.019	0	7.867	0.33	NA	NA	NA	0.27	0.13	0.29	0.000283	4.4e-05	TRUE	8.68e-06
						Weighted median	3	2.579	-5.282	-10.336	-0.228	0.005	0	0.796	0.04	NA	NA	NA	0.27	0.13	0.29	0.000283	4.4e-05	TRUE	8.68e-06
						Weighted mode	3	3.086	-4.355	-10.403	1.694	0.013	0	5.44	0.29	NA	NA	NA	0.27	0.13	0.29	0.000283	4.4e-05	TRUE	8.68e-06
Main analysis	GIPR	Body mass index (kg/m2)	GIPR (GIANT & UK Biobank, BMI, main analysis)	GIANT and UK Biobank	Obesity risk (Finngen Release 11)	Inverse variance weighted	4	0.259	-2.075	-2.583	-1.567	0.126	0.076	0.209	1.19e-15	3.2	3	0.361319	-0.02	0.01	0.32	0.000523	0.000167634	TRUE	4.26e-07	BMI lowered via GIPR variants in the Pulit et al. meta-analysis of the GIANT cohorts and UK-Biobank.
						MR Egger	4	0.553	-2.726	-3.81	-1.642	0.065	0.022	0.194	0.04	1.46	2	0.48204	-0.02	0.01	0.32	0.000523	0.000167634	TRUE	4.26e-07
						Simple mode	4	0.489	-2.236	-3.194	-1.278	0.107	0.041	0.279	0.02	NA	NA	NA	-0.02	0.01	0.32	0.000523	0.000167634	TRUE	4.26e-07
						Weighted median	4	0.287	-2.19	-2.752	-1.629	0.112	0.064	0.196	2.09e-14	NA	NA	NA	-0.02	0.01	0.32	0.000523	0.000167634	TRUE	4.26e-07
						Weighted mode	4	0.319	-2.247	-2.872	-1.622	0.106	0.057	0.197	0.0059	NA	NA	NA	-0.02	0.01	0.32	0.000523	0.000167634	TRUE	4.26e-07
Main analysis	GIPR	Body mass index (kg/m2)	GIPR (MVP, BMI, main analysis)	Million Veterans Program	Obesity risk (Finngen Release 11)	Inverse variance weighted	9	0.134	-0.745	-1.009	-0.482	0.475	0.365	0.618	2.91e-08	18.95	8	0.0151249	0.01	0.01	0.21	0.00181	0.000214897	TRUE	6.63e-38	BMI lowered in the European ancestry participants in the Million Veterans Program GIPR variants that are also eQTLs in the GTEx study
						MR Egger	9	0.199	-0.535	-0.925	-0.145	0.586	0.397	0.865	0.03	14.91	7	0.0371181	0.01	0.01	0.21	0.00181	0.000214897	TRUE	6.63e-38
						Simple mode	9	0.299	-1.178	-1.763	-0.593	0.308	0.171	0.553	0.0043	NA	NA	NA	0.01	0.01	0.21	0.00181	0.000214897	TRUE	6.63e-38
						Weighted median	9	0.16	-0.779	-1.092	-0.467	0.459	0.336	0.627	1.03e-06	NA	NA	NA	0.01	0.01	0.21	0.00181	0.000214897	TRUE	6.63e-38
						Weighted mode	9	0.209	-1.005	-1.413	-0.596	0.366	0.243	0.551	0.0013	NA	NA	NA	0.01	0.01	0.21	0.00181	0.000214897	TRUE	6.63e-38
Main analysis	GIPR	HbA1c (% mmol/mol)	GIPR (MVP, HbA1c, main analysis)	Million Veterans Program	Obesity risk (Finngen Release 11)	Inverse variance weighted	5	0.167	-0.117	-0.444	0.21	0.889	0.641	1.233	0.48	4.69	4	0.320951	0.02	0.02	0.21	0.00113	1.23e-05	TRUE	4.28e-39	HbA1c lowered in the European ancestry participants in the Million Veterans Program GIPR variants that are also eQTLs in the GTEx study
						MR Egger	5	0.54	0.701	-0.357	1.758	2.015	0.7	5.802	0.28	2.18	3	0.535088	0.02	0.02	0.21	0.00113	1.23e-05	TRUE	4.28e-39
						Simple mode	5	0.351	-0.418	-1.106	0.271	0.659	0.331	1.311	0.3	NA	NA	NA	0.02	0.02	0.21	0.00113	1.23e-05	TRUE	4.28e-39
						Weighted median	5	0.2	-0.029	-0.42	0.363	0.972	0.657	1.438	0.89	NA	NA	NA	0.02	0.02	0.21	0.00113	1.23e-05	TRUE	4.28e-39
						Weighted mode	5	0.289	0.15	-0.415	0.716	1.162	0.66	2.046	0.63	NA	NA	NA	0.02	0.02	0.21	0.00113	1.23e-05	TRUE	4.28e-39
Main analysis	GIPR	HbA1c (% mmol/mol)	GIPR (UK Biobank, HbA1c, main analysis)	UK Biobank	Obesity risk (Finngen Release 11)	Inverse variance weighted	4	0.775	0.057	-1.461	1.576	1.059	0.232	4.834	0.94	24.25	3	2.21e-05	-0.04	0.17	0.85	0.000638	5.69e-05	TRUE	9.87e-15	HbA1c lowered via GIPR variants in the UK Biobank
						MR Egger	4	6.912	-1.378	-14.927	12.17	0.252	0	192923	0.86	23.73	2	7.03e-06	-0.04	0.17	0.85	0.000638	5.69e-05	TRUE	9.87e-15
						Simple mode	4	0.675	-0.71	-2.034	0.614	0.492	0.131	1.848	0.37	NA	NA	NA	-0.04	0.17	0.85	0.000638	5.69e-05	TRUE	9.87e-15
						Weighted median	4	0.387	-0.378	-1.136	0.38	0.685	0.321	1.462	0.33	NA	NA	NA	-0.04	0.17	0.85	0.000638	5.69e-05	TRUE	9.87e-15
						Weighted mode	4	0.344	-0.748	-1.422	-0.074	0.473	0.241	0.928	0.12	NA	NA	NA	-0.04	0.17	0.85	0.000638	5.69e-05	TRUE	9.87e-15
Main analysis	GIPR/GLP1R	Body mass index (kg/m2)	GIPR/GLP1R (GIANT & UK Biobank, BMI, main analysis)	GIANT and UK Biobank	Obesity risk (Finngen Release 11)	Inverse variance weighted	6	0.395	-1.97	-2.744	-1.196	0.139	0.064	0.302	6e-07	13.97	5	0.0157773	-0.01	0.01	0.33	0.000603	0.000195609	TRUE	8.62e-08	BMI lowered via both GIPR and GLP1R variants in the Pulit et al. meta-analysis of the GIANT cohorts and UK-Biobank.
						MR Egger	6	0.736	-2.658	-4.102	-1.215	0.07	0.017	0.297	0.02	10.74	4	0.029702	-0.01	0.01	0.33	0.000603	0.000195609	TRUE	8.62e-08
						Simple mode	6	0.507	-2.245	-3.239	-1.252	0.106	0.039	0.286	0.0068	NA	NA	NA	-0.01	0.01	0.33	0.000603	0.000195609	TRUE	8.62e-08
						Weighted median	6	0.301	-2.181	-2.771	-1.591	0.113	0.063	0.204	4.31e-13	NA	NA	NA	-0.01	0.01	0.33	0.000603	0.000195609	TRUE	8.62e-08
						Weighted mode	6	0.307	-2.213	-2.814	-1.612	0.109	0.06	0.2	0.000798	NA	NA	NA	-0.01	0.01	0.33	0.000603	0.000195609	TRUE	8.62e-08
Main analysis	GIPR/GLP1R	Body mass index (kg/m2)	GIPR/GLP1R (MVP, BMI, main analysis)	Million Veterans Program	Obesity risk (Finngen Release 11)	Inverse variance weighted	18	0.081	-0.795	-0.954	-0.637	0.452	0.385	0.529	8.03e-23	21.17	17	0.21859	0.01	0.01	0.12	0.00318	0.000332203	TRUE	1.66e-69	BMIC lowered in the European ancestry participants in the Million Veterans Program via both GIPR and GLP1R variants
						MR Egger	18	0.131	-0.619	-0.876	-0.361	0.539	0.416	0.697	0.000235	18.08	16	0.319444	0.01	0.01	0.12	0.00318	0.000332203	TRUE	1.66e-69
						Simple mode	18	0.194	-0.883	-1.263	-0.503	0.414	0.283	0.605	0.000282	NA	NA	NA	0.01	0.01	0.12	0.00318	0.000332203	TRUE	1.66e-69
						Weighted median	18	0.115	-0.854	-1.079	-0.629	0.426	0.34	0.533	1.03e-13	NA	NA	NA	0.01	0.01	0.12	0.00318	0.000332203	TRUE	1.66e-69
						Weighted mode	18	0.175	-0.958	-1.301	-0.615	0.384	0.272	0.54	4.07e-05	NA	NA	NA	0.01	0.01	0.12	0.00318	0.000332203	TRUE	1.66e-69
Main analysis	GIPR/GLP1R	HbA1c (% mmol/mol)	GIPR/GLP1R (MVP, HbA1c, main analysis)	Million Veterans Program	Obesity risk (Finngen Release 11)	Inverse variance weighted	15	0.177	-0.204	-0.55	0.142	0.815	0.577	1.152	0.25	43.86	14	6.24e-05	0.02	0.02	0.32	0.00277	0.000112449	TRUE	7.97e-75	HbA1c lowered in the European ancestry participants in the Million Veterans Program GIPR variants that are also eQTLs in the GTEx study
						MR Egger	15	0.609	0.392	-0.801	1.585	1.48	0.449	4.881	0.53	40.59	13	0.000111069	0.02	0.02	0.32	0.00277	0.000112449	TRUE	7.97e-75
						Simple mode	15	0.446	-0.565	-1.44	0.31	0.568	0.237	1.363	0.23	NA	NA	NA	0.02	0.02	0.32	0.00277	0.000112449	TRUE	7.97e-75
						Weighted median	15	0.171	-0.128	-0.462	0.206	0.88	0.63	1.229	0.45	NA	NA	NA	0.02	0.02	0.32	0.00277	0.000112449	TRUE	7.97e-75
						Weighted mode	15	0.317	0.252	-0.37	0.874	1.287	0.691	2.398	0.44	NA	NA	NA	0.02	0.02	0.32	0.00277	0.000112449	TRUE	7.97e-75
Main analysis	GIPR/GLP1R	HbA1c (% mmol/mol)	GIPR/GLP1R (UK Biobank, HbA1c, main analysis)	UK Biobank	Obesity risk (Finngen Release 11)	Inverse variance weighted	7	0.544	0	-1.067	1.067	1	0.344	2.905	1	34.86	6	4.58e-06	0.04	0.05	0.45	0.000921	8.16e-05	TRUE	1.26e-20	HbA1c lowered via both GIPR and GLP1R variants in the UK-Biobank
						MR Egger	7	2.227	1.757	-2.607	6.122	5.797	0.074	455.765	0.47	30.77	5	1.04e-05	0.04	0.05	0.45	0.000921	8.16e-05	TRUE	1.26e-20
						Simple mode	7	0.947	0.556	-1.299	2.411	1.743	0.273	11.144	0.58	NA	NA	NA	0.04	0.05	0.45	0.000921	8.16e-05	TRUE	1.26e-20
						Weighted median	7	0.365	-0.226	-0.941	0.489	0.798	0.39	1.63	0.54	NA	NA	NA	0.04	0.05	0.45	0.000921	8.16e-05	TRUE	1.26e-20
						Weighted mode	7	0.371	-0.691	-1.419	0.036	0.501	0.242	1.037	0.11	NA	NA	NA	0.04	0.05	0.45	0.000921	8.16e-05	TRUE	1.26e-20
Main analysis	GLP1R	Body mass index (kg/m2)	GLP1R (GIANT & UK Biobank, BMI, main analysis)	GIANT and UK Biobank	Obesity risk (Finngen Release 11)	Inverse variance weighted	2	2.125	-1.154	-5.318	3.011	0.315	0.005	20.301	0.59	9.23	1	0.00237801	NA	NA	NA	7.98e-05	2.8e-05	TRUE	0.0684564	BMI lowered via GLP1R variants in the Pulit et al. meta-analysis of the GIANT cohorts and UK-Biobank.
Main analysis	GLP1R	Body mass index (kg/m2)	GLP1R (MVP, BMI, main analysis)	Million Veterans Program	Obesity risk (Finngen Release 11)	Inverse variance weighted	9	0.13	-0.905	-1.159	-0.651	0.405	0.314	0.522	3.12e-12	1.18	8	0.996818	0	0.01	0.66	0.00137	0.000117306	TRUE	1.41e-33	BMI lowered in the European ancestry participants in the Million Veterans Program GLP1R variants that are also eQTLs in the GTEx study
						MR Egger	9	0.372	-1.063	-1.792	-0.334	0.345	0.167	0.716	0.02	0.98	7	0.995205	0	0.01	0.66	0.00137	0.000117306	TRUE	1.41e-33
						Simple mode	9	0.217	-0.816	-1.241	-0.39	0.442	0.289	0.677	0.0056	NA	NA	NA	0	0.01	0.66	0.00137	0.000117306	TRUE	1.41e-33
						Weighted median	9	0.17	-0.849	-1.181	-0.517	0.428	0.307	0.596	5.48e-07	NA	NA	NA	0	0.01	0.66	0.00137	0.000117306	TRUE	1.41e-33
						Weighted mode	9	0.196	-0.832	-1.217	-0.447	0.435	0.296	0.64	0.0029	NA	NA	NA	0	0.01	0.66	0.00137	0.000117306	TRUE	1.41e-33
Main analysis	GLP1R	HbA1c (% mmol/mol)	GLP1R (MVP, Hba1c, main analysis)	Million Veterans Program	Obesity risk (Finngen Release 11)	Inverse variance weighted	10	0.271	-0.267	-0.799	0.264	0.766	0.45	1.303	0.32	38.62	9	1.35e-05	0.01	0.03	0.62	0.00164	0.000100123	TRUE	2.67e-40	HbA1c lowered in the European ancestry participants in the Million Veterans Program GLP1R variants that are also eQTLs in the GTEx study
						MR Egger	10	0.973	0.209	-1.697	2.116	1.233	0.183	8.299	0.83	37.4	8	9.72e-06	0.01	0.03	0.62	0.00164	0.000100123	TRUE	2.67e-40
						Simple mode	10	0.713	0.536	-0.863	1.934	1.709	0.422	6.917	0.47	NA	NA	NA	0.01	0.03	0.62	0.00164	0.000100123	TRUE	2.67e-40
						Weighted median	10	0.253	-0.462	-0.959	0.034	0.63	0.383	1.035	0.07	NA	NA	NA	0.01	0.03	0.62	0.00164	0.000100123	TRUE	2.67e-40
						Weighted mode	10	0.715	0.502	-0.899	1.903	1.652	0.407	6.704	0.5	NA	NA	NA	0.01	0.03	0.62	0.00164	0.000100123	TRUE	2.67e-40
Main analysis	GLP1R	HbA1c (% mmol/mol)	GLP1R (UK Biobank, HbA1c, main analysis)	UK Biobank	Obesity risk (Finngen Release 11)	Inverse variance weighted	3	0.922	-0.125	-1.933	1.682	0.882	0.145	5.377	0.89	10.47	2	0.00532462	0.09	0.03	0.21	0.000283	2.47e-05	TRUE	2.32e-07	HbA1c lowered via GLP1R variants in the UK Biobank
						MR Egger	3	1.736	4.748	1.346	8.15	115.354	3.841	3464.43	0.22	1.12	1	0.290878	0.09	0.03	0.21	0.000283	2.47e-05	TRUE	2.32e-07
						Simple mode	3	0.735	0.828	-0.613	2.268	2.288	0.542	9.661	0.38	NA	NA	NA	0.09	0.03	0.21	0.000283	2.47e-05	TRUE	2.32e-07
						Weighted median	3	0.587	0.187	-0.964	1.337	1.205	0.381	3.807	0.75	NA	NA	NA	0.09	0.03	0.21	0.000283	2.47e-05	TRUE	2.32e-07
						Weighted mode	3	0.683	0.642	-0.697	1.982	1.901	0.498	7.258	0.45	NA	NA	NA	0.09	0.03	0.21	0.000283	2.47e-05	TRUE	2.32e-07
Main analysis	GIPR	Body mass index (kg/m2)	GIPR (GIANT & UK Biobank, BMI, main analysis)	GIANT and UK Biobank	Type 2 diabetes (T2D) risk (Suzuki et al. meta analysis)	Inverse variance weighted	4	0.715	-0.416	-1.819	0.986	0.659	0.162	2.68	0.56	129.13	3	8.33e-28	0.05	0.02	0.12	0.000523	8.04e-05	TRUE	3.84e-22	BMI lowered via GIPR variants in the Pulit et al. meta-analysis of the GIANT cohorts and UK-Biobank.
						MR Egger	4	0.917	1.689	-0.109	3.487	5.414	0.897	32.679	0.21	29.78	2	3.42e-07	0.05	0.02	0.12	0.000523	8.04e-05	TRUE	3.84e-22
						Simple mode	4	0.645	-1.91	-3.174	-0.645	0.148	0.042	0.524	0.06	NA	NA	NA	0.05	0.02	0.12	0.000523	8.04e-05	TRUE	3.84e-22
						Weighted median	4	0.129	-0.005	-0.258	0.249	0.995	0.773	1.282	0.97	NA	NA	NA	0.05	0.02	0.12	0.000523	8.04e-05	TRUE	3.84e-22
						Weighted mode	4	0.144	0.294	0.013	0.576	1.342	1.013	1.779	0.13	NA	NA	NA	0.05	0.02	0.12	0.000523	8.04e-05	TRUE	3.84e-22
Main analysis	GIPR	Body mass index (kg/m2)	GIPR (MVP, BMI, main analysis)	Million Veterans Program	Type 2 diabetes (T2D) risk (Suzuki et al. meta analysis)	Inverse variance weighted	9	0.123	-0.101	-0.342	0.14	0.904	0.71	1.151	0.41	57.6	8	1.37e-09	0.01	0.01	0.13	0.00173	3.73e-05	TRUE	1.51e-95	BMI lowered in the European ancestry participants in the Million Veterans Program GIPR variants that are also eQTLs in the GTEx study
						MR Egger	9	0.188	0.164	-0.204	0.533	1.179	0.815	1.703	0.41	40.21	7	1.15e-06	0.01	0.01	0.13	0.00173	3.73e-05	TRUE	1.51e-95
						Simple mode	9	0.165	-0.285	-0.608	0.038	0.752	0.544	1.039	0.12	NA	NA	NA	0.01	0.01	0.13	0.00173	3.73e-05	TRUE	1.51e-95
						Weighted median	9	0.074	-0.043	-0.188	0.102	0.958	0.829	1.108	0.56	NA	NA	NA	0.01	0.01	0.13	0.00173	3.73e-05	TRUE	1.51e-95
						Weighted mode	9	0.068	0.1	-0.034	0.233	1.105	0.967	1.262	0.18	NA	NA	NA	0.01	0.01	0.13	0.00173	3.73e-05	TRUE	1.51e-95
Main analysis	GIPR	HbA1c (% mmol/mol)	GIPR (MVP, HbA1c, main analysis)	Million Veterans Program	Type 2 diabetes (T2D) risk (Suzuki et al. meta analysis)	Inverse variance weighted	5	0.064	-1.019	-1.145	-0.893	0.361	0.318	0.409	8.76e-57	3.77	4	0.437703	-0.01	0.01	0.27	0.00113	0.000141613	TRUE	4.46e-31	HbA1c lowered in the European ancestry participants in the Million Veterans Program GIPR variants that are also eQTLs in the GTEx study
						MR Egger	5	0.222	-1.307	-1.742	-0.871	0.271	0.175	0.418	0.0098	1.94	3	0.584639	-0.01	0.01	0.27	0.00113	0.000141613	TRUE	4.46e-31
						Simple mode	5	0.135	-0.962	-1.227	-0.697	0.382	0.293	0.498	0.0021	NA	NA	NA	-0.01	0.01	0.27	0.00113	0.000141613	TRUE	4.46e-31
						Weighted median	5	0.101	-1.026	-1.224	-0.829	0.358	0.294	0.437	2.29e-24	NA	NA	NA	-0.01	0.01	0.27	0.00113	0.000141613	TRUE	4.46e-31
						Weighted mode	5	0.118	-1.013	-1.244	-0.783	0.363	0.288	0.457	0.000996	NA	NA	NA	-0.01	0.01	0.27	0.00113	0.000141613	TRUE	4.46e-31
Main analysis	GIPR	HbA1c (% mmol/mol)	GIPR (UK Biobank, HbA1c, main analysis)	UK Biobank	Type 2 diabetes (T2D) risk (Suzuki et al. meta analysis)	Inverse variance weighted	4	0.139	-2.004	-2.277	-1.732	0.135	0.103	0.177	4.44e-47	4.78	3	0.188251	0.01	0.02	0.82	0.000638	0.000189233	TRUE	5.95e-10	HbA1c lowered via GIPR variants in the UK Biobank
						MR Egger	4	1.014	-1.744	-3.732	0.243	0.175	0.024	1.275	0.23	4.63	2	0.0988444	0.01	0.02	0.82	0.000638	0.000189233	TRUE	5.95e-10
						Simple mode	4	0.335	-1.837	-2.493	-1.182	0.159	0.083	0.307	0.01	NA	NA	NA	0.01	0.02	0.82	0.000638	0.000189233	TRUE	5.95e-10
						Weighted median	4	0.197	-1.992	-2.378	-1.606	0.136	0.093	0.201	4.49e-24	NA	NA	NA	0.01	0.02	0.82	0.000638	0.000189233	TRUE	5.95e-10
						Weighted mode	4	0.216	-2.134	-2.557	-1.711	0.118	0.078	0.181	0.0022	NA	NA	NA	0.01	0.02	0.82	0.000638	0.000189233	TRUE	5.95e-10
Main analysis	GIPR/GLP1R	Body mass index (kg/m2)	GIPR/GLP1R (GIANT & UK Biobank, BMI, main analysis)	GIANT and UK Biobank	Type 2 diabetes (T2D) risk (Suzuki et al. meta analysis)	Inverse variance weighted	6	0.531	-0.508	-1.548	0.533	0.602	0.213	1.704	0.34	135.13	5	1.94e-27	0.03	0.01	0.11	0.000603	8.93e-05	TRUE	2.57e-25	BMI lowered via both GIPR and GLP1R variants in the Pulit et al. meta-analysis of the GIANT cohorts and UK-Biobank.
						MR Egger	6	0.796	0.862	-0.699	2.422	2.368	0.497	11.274	0.34	66.89	4	1.03e-13	0.03	0.01	0.11	0.000603	8.93e-05	TRUE	2.57e-25
						Simple mode	6	0.319	-1.314	-1.94	-0.689	0.269	0.144	0.502	0.0092	NA	NA	NA	0.03	0.01	0.11	0.000603	8.93e-05	TRUE	2.57e-25
						Weighted median	6	0.155	-0.14	-0.444	0.165	0.87	0.641	1.179	0.37	NA	NA	NA	0.03	0.01	0.11	0.000603	8.93e-05	TRUE	2.57e-25
						Weighted mode	6	0.146	0.367	0.081	0.652	1.443	1.085	1.919	0.05	NA	NA	NA	0.03	0.01	0.11	0.000603	8.93e-05	TRUE	2.57e-25
Main analysis	GIPR/GLP1R	Body mass index (kg/m2)	GIPR/GLP1R (MVP, BMI, main analysis)	Million Veterans Program	Type 2 diabetes (T2D) risk (Suzuki et al. meta analysis)	Inverse variance weighted	18	0.104	-0.266	-0.469	-0.063	0.767	0.626	0.939	0.01	150.46	17	1.99e-23	0.01	0.01	0.05	0.00301	0.000118069	TRUE	3.02e-146	BMIC lowered in the European ancestry participants in the Million Veterans Program via both GIPR and GLP1R variants
						MR Egger	18	0.184	0.067	-0.294	0.428	1.069	0.745	1.534	0.72	117.92	16	1.38e-17	0.01	0.01	0.05	0.00301	0.000118069	TRUE	3.02e-146
						Simple mode	18	0.147	-0.384	-0.671	-0.097	0.681	0.511	0.908	0.02	NA	NA	NA	0.01	0.01	0.05	0.00301	0.000118069	TRUE	3.02e-146
						Weighted median	18	0.083	-0.214	-0.376	-0.052	0.808	0.687	0.95	0.0098	NA	NA	NA	0.01	0.01	0.05	0.00301	0.000118069	TRUE	3.02e-146
						Weighted mode	18	0.085	0.076	-0.089	0.242	1.079	0.915	1.274	0.38	NA	NA	NA	0.01	0.01	0.05	0.00301	0.000118069	TRUE	3.02e-146
Main analysis	GIPR/GLP1R	HbA1c (% mmol/mol)	GIPR/GLP1R (MVP, HbA1c, main analysis)	Million Veterans Program	Type 2 diabetes (T2D) risk (Suzuki et al. meta analysis)	Inverse variance weighted	15	0.066	-0.884	-1.014	-0.754	0.413	0.363	0.471	2.2e-40	38.02	14	0.000515621	0	0.01	0.71	0.00277	0.000286362	TRUE	1.81e-81	HbA1c lowered in the European ancestry participants in the Million Veterans Program GIPR variants that are also eQTLs in the GTEx study
						MR Egger	15	0.218	-0.962	-1.39	-0.535	0.382	0.249	0.586	0.000704	37.61	13	0.000332185	0	0.01	0.71	0.00277	0.000286362	TRUE	1.81e-81
						Simple mode	15	0.122	-0.911	-1.15	-0.673	0.402	0.317	0.51	2.94e-06	NA	NA	NA	0	0.01	0.71	0.00277	0.000286362	TRUE	1.81e-81
						Weighted median	15	0.072	-0.831	-0.972	-0.69	0.436	0.378	0.501	6.04e-31	NA	NA	NA	0	0.01	0.71	0.00277	0.000286362	TRUE	1.81e-81
						Weighted mode	15	0.107	-0.923	-1.133	-0.713	0.397	0.322	0.49	5.68e-07	NA	NA	NA	0	0.01	0.71	0.00277	0.000286362	TRUE	1.81e-81
Main analysis	GIPR/GLP1R	HbA1c (% mmol/mol)	GIPR/GLP1R (UK Biobank, HbA1c, main analysis)	UK Biobank	Type 2 diabetes (T2D) risk (Suzuki et al. meta analysis)	Inverse variance weighted	6	0.149	-1.877	-2.169	-1.585	0.153	0.114	0.205	1.82e-36	11.91	5	0.0360712	0	0.01	0.98	0.000825	0.00021912	TRUE	6.68e-14	HbA1c lowered via both GIPR and GLP1R variants in the UK-Biobank
						MR Egger	6	0.619	-1.896	-3.109	-0.684	0.15	0.045	0.505	0.04	11.9	4	0.0180738	0	0.01	0.98	0.000825	0.00021912	TRUE	6.68e-14
						Simple mode	6	0.314	-1.747	-2.363	-1.132	0.174	0.094	0.322	0.0026	NA	NA	NA	0	0.01	0.98	0.000825	0.00021912	TRUE	6.68e-14
						Weighted median	6	0.194	-1.831	-2.212	-1.45	0.16	0.109	0.235	4.64e-21	NA	NA	NA	0	0.01	0.98	0.000825	0.00021912	TRUE	6.68e-14
						Weighted mode	6	0.246	-2.132	-2.614	-1.65	0.119	0.073	0.192	0.000337	NA	NA	NA	0	0.01	0.98	0.000825	0.00021912	TRUE	6.68e-14
Main analysis	GLP1R	Body mass index (kg/m2)	GLP1R (GIANT & UK Biobank, BMI, main analysis)	GIANT and UK Biobank	Type 2 diabetes (T2D) risk (Suzuki et al. meta analysis)	Inverse variance weighted	2	0.291	-1.156	-1.725	-0.586	0.315	0.178	0.557	7.04e-05	0.33	1	0.566421	NA	NA	NA	7.98e-05	8.85e-06	TRUE	6.22e-05	BMI lowered via GLP1R variants in the Pulit et al. meta-analysis of the GIANT cohorts and UK-Biobank.
Main analysis	GLP1R	Body mass index (kg/m2)	GLP1R (MVP, BMI, main analysis)	Million Veterans Program	Type 2 diabetes (T2D) risk (Suzuki et al. meta analysis)	Inverse variance weighted	9	0.149	-0.489	-0.782	-0.196	0.613	0.457	0.822	0.0011	62.47	8	1.52e-10	0	0.01	0.76	0.00128	8.07e-05	TRUE	1.82e-55	BMI lowered in the European ancestry participants in the Million Veterans Program GLP1R variants that are also eQTLs in the GTEx study
						MR Egger	9	0.424	-0.366	-1.197	0.465	0.693	0.302	1.591	0.42	61.61	7	7.19e-11	0	0.01	0.76	0.00128	8.07e-05	TRUE	1.82e-55
						Simple mode	9	0.143	-0.522	-0.803	-0.24	0.594	0.448	0.786	0.0066	NA	NA	NA	0	0.01	0.76	0.00128	8.07e-05	TRUE	1.82e-55
						Weighted median	9	0.101	-0.442	-0.639	-0.245	0.643	0.528	0.783	1.13e-05	NA	NA	NA	0	0.01	0.76	0.00128	8.07e-05	TRUE	1.82e-55
						Weighted mode	9	0.103	-0.535	-0.737	-0.332	0.586	0.478	0.718	0.000852	NA	NA	NA	0	0.01	0.76	0.00128	8.07e-05	TRUE	1.82e-55
Main analysis	GLP1R	HbA1c (% mmol/mol)	GLP1R (MVP, Hba1c, main analysis)	Million Veterans Program	Type 2 diabetes (T2D) risk (Suzuki et al. meta analysis)	Inverse variance weighted	10	0.09	-0.796	-0.972	-0.62	0.451	0.378	0.538	6.81e-19	26.93	9	0.0014368	0	0.01	0.86	0.00164	0.00014475	TRUE	1.62e-52	HbA1c lowered in the European ancestry participants in the Million Veterans Program GLP1R variants that are also eQTLs in the GTEx study
						MR Egger	10	0.291	-0.845	-1.415	-0.275	0.43	0.243	0.76	0.02	26.82	8	0.000758357	0	0.01	0.86	0.00164	0.00014475	TRUE	1.62e-52
						Simple mode	10	0.145	-0.866	-1.149	-0.583	0.421	0.317	0.558	0.000205	NA	NA	NA	0	0.01	0.86	0.00164	0.00014475	TRUE	1.62e-52
						Weighted median	10	0.094	-0.817	-1	-0.634	0.442	0.368	0.531	2.52e-18	NA	NA	NA	0	0.01	0.86	0.00164	0.00014475	TRUE	1.62e-52
						Weighted mode	10	0.122	-0.813	-1.052	-0.574	0.444	0.349	0.563	9.21e-05	NA	NA	NA	0	0.01	0.86	0.00164	0.00014475	TRUE	1.62e-52
Main analysis	GLP1R	HbA1c (% mmol/mol)	GLP1R (UK Biobank, HbA1c, main analysis)	UK Biobank	Type 2 diabetes (T2D) risk (Suzuki et al. meta analysis)	Inverse variance weighted	2	0.234	-1.458	-1.917	-0.999	0.233	0.147	0.368	4.79e-10	1.38	1	0.240813	NA	NA	NA	0.000187	2.99e-05	TRUE	9.99e-06	HbA1c lowered via GLP1R variants in the UK Biobank
Sensitivity analysis	GIPR	Body mass index (kg/m2)	GIPR (GIANT & UK Biobank, BMI, GIPR missense variant rs1800437, sensitivity)	GIANT and UK Biobank	Extreme obesity risk (Finngen Release 11)	Wald ratio	1	1.333	-0.56	-3.172	2.052	0.571	0.042	7.782	0.67	NA	NA	NA	NA	NA	NA	0.000326	4.13e-07	TRUE	3.35e-20	BMI lowered in the Pulit et al. meta-analysis of the GIANT cohorts and UK Biobank via a missense GIPR variant (rs1800437)
Sensitivity analysis	GIPR	HbA1c (% mmol/mol)	GIPR (UK Biobank, HbA1c, GIPR missense variant rs1800437, sensitivity)	UK Biobank	Extreme obesity risk (Finngen Release 11)	Wald ratio	1	4.152	1.745	-6.393	9.883	5.726	0.002	19592.1	0.67	NA	NA	NA	NA	NA	NA	4.07e-05	4.13e-07	TRUE	0.0122113	HbA1c lowered in the UK Biobank via a missense GIPR variant (rs1800437)
Sensitivity analysis	GIPR	Body mass index (kg/m2)	GIPR (GIANT & UK Biobank, BMIA, eQTLs for GIPR, sensitivity)	GIANT and UK Biobank	Extreme obesity risk (Finngen Release 11)	Inverse variance weighted	6	0.959	-0.296	-2.175	1.583	0.744	0.114	4.87	0.76	0.3	5	0.997683	-0.04	0.07	0.61	0.000485	9.2e-07	TRUE	8.57e-29	BMI lowered in the Pulit et al. meta-analysis of the GIANT cohorts and UK-Biobank via GIPR variants that are also eQTLs in the GTEx study
						MR Egger	6	2.855	-1.764	-7.36	3.833	0.171	0.001	46.188	0.57	0	4	1	-0.04	0.07	0.61	0.000485	9.2e-07	TRUE	8.57e-29
						Simple mode	6	1.41	-0.429	-3.193	2.334	0.651	0.041	10.321	0.77	NA	NA	NA	-0.04	0.07	0.61	0.000485	9.2e-07	TRUE	8.57e-29
						Weighted median	6	1.145	-0.522	-2.767	1.722	0.593	0.063	5.595	0.65	NA	NA	NA	-0.04	0.07	0.61	0.000485	9.2e-07	TRUE	8.57e-29
						Weighted mode	6	1.269	-0.488	-2.976	1.999	0.614	0.051	7.383	0.72	NA	NA	NA	-0.04	0.07	0.61	0.000485	9.2e-07	TRUE	8.57e-29
Sensitivity analysis	GIPR	Brain gene expression	GIPR (MetaBrain, Brain gene expression, eQTL, sensitivity)	MetaBrain	Extreme obesity risk (Finngen Release 11)	Inverse variance weighted	3	0.081	-0.085	-0.245	0.075	0.918	0.783	1.077	0.3	0.55	2	0.761281	-0.08	0.13	0.66	0.13	3.83e-06	TRUE	1.01e-77	GIPR brain (cortex) gene expression eQTLs in the MetaBrain Consortium data
						MR Egger	3	0.333	0.105	-0.547	0.757	1.11	0.579	2.131	0.81	0.2	1	0.655677	-0.08	0.13	0.66	0.13	3.83e-06	TRUE	1.01e-77
						Simple mode	3	0.114	-0.043	-0.267	0.18	0.958	0.766	1.198	0.74	NA	NA	NA	-0.08	0.13	0.66	0.13	3.83e-06	TRUE	1.01e-77
						Weighted median	3	0.089	-0.067	-0.242	0.107	0.935	0.785	1.113	0.45	NA	NA	NA	-0.08	0.13	0.66	0.13	3.83e-06	TRUE	1.01e-77
						Weighted mode	3	0.113	-0.047	-0.269	0.174	0.954	0.764	1.191	0.72	NA	NA	NA	-0.08	0.13	0.66	0.13	3.83e-06	TRUE	1.01e-77
Sensitivity analysis	GIPR	Body mass index (kg/m2)	GIPR (MVP, BMI, eQTL, sensitivity)	Million Veterans Program	Extreme obesity risk (Finngen Release 11)	Inverse variance weighted	2	0.777	-0.349	-1.872	1.173	0.705	0.154	3.232	0.65	0.04	1	0.842567	NA	NA	NA	0.000641	5.65e-07	TRUE	8.41e-30	BMI lowered via GIPR variants that are also GIPR eQTLs
Sensitivity analysis	GIPR	HbA1c (% mmol/mol)	GIPR (MVP, HbA1c, eQTL, sensitivity)	Million Veterans Program	Extreme obesity risk (Finngen Release 11)	Inverse variance weighted	4	1.086	-0.909	-3.038	1.22	0.403	0.048	3.387	0.4	3.34	3	0.341761	-0.12	0.13	0.46	0.000504	9.65e-06	TRUE	3.95e-17	HbA1c lowered via GIPR variants that are also GIPR eQTLs
						MR Egger	4	5.685	-5.923	-17.066	5.219	0.003	0	184.841	0.41	2.38	2	0.304294	-0.12	0.13	0.46	0.000504	9.65e-06	TRUE	3.95e-17
						Simple mode	4	1.644	-1.882	-5.104	1.34	0.152	0.006	3.82	0.34	NA	NA	NA	-0.12	0.13	0.46	0.000504	9.65e-06	TRUE	3.95e-17
						Weighted median	4	1.254	-1.559	-4.017	0.899	0.21	0.018	2.457	0.21	NA	NA	NA	-0.12	0.13	0.46	0.000504	9.65e-06	TRUE	3.95e-17
						Weighted mode	4	1.412	-1.882	-4.648	0.885	0.152	0.01	2.423	0.27	NA	NA	NA	-0.12	0.13	0.46	0.000504	9.65e-06	TRUE	3.95e-17
Sensitivity analysis	GIPR	HbA1c (% mmol/mol)	GIPR (UK Biobank, HbA1c, eQTL, sensitivity)	UK Biobank	Extreme obesity risk (Finngen Release 11)	Inverse variance weighted	2	1.315	-0.077	-2.655	2.501	0.926	0.07	12.199	0.95	0.03	1	0.862595	NA	NA	NA	0.000457	7.81e-08	TRUE	3.19e-20	HbA1c lowered in the UK Biobank via GIPR variants that are also eQTls for GIPR gene expression in the GTEx data
Sensitivity analysis	GIPR/GLP1R	Body mass index (kg/m2)	GIPR/GLP1R (GIANT & UK Biobank, BMIA, eQTLs for either GIPR or GLP1R, sensitivity)	GIANT and UK Biobank	Extreme obesity risk (Finngen Release 11)	Inverse variance weighted	8	1.004	-1.079	-3.047	0.89	0.34	0.048	2.435	0.28	8.37	7	0.300928	0.08	0.04	0.09	0.00055	2.28e-05	TRUE	5.35e-23	BMI lowered in the Pulit et al. meta-analysis of the GIANT cohorts and UK-Biobank via both GIPR and GLP1R variants that are also eQTLs in the GTEx study
						MR Egger	8	1.955	2.472	-1.361	6.304	11.841	0.256	546.771	0.25	4.14	6	0.657319	0.08	0.04	0.09	0.00055	2.28e-05	TRUE	5.35e-23
						Simple mode	8	1.462	-0.322	-3.187	2.544	0.725	0.041	12.727	0.83	NA	NA	NA	0.08	0.04	0.09	0.00055	2.28e-05	TRUE	5.35e-23
						Weighted median	8	1.111	-0.522	-2.701	1.656	0.593	0.067	5.238	0.64	NA	NA	NA	0.08	0.04	0.09	0.00055	2.28e-05	TRUE	5.35e-23
						Weighted mode	8	1.171	-0.473	-2.767	1.822	0.623	0.063	6.182	0.7	NA	NA	NA	0.08	0.04	0.09	0.00055	2.28e-05	TRUE	5.35e-23
Sensitivity analysis	GIPR/GLP1R	Body mass index (kg/m2)	GIPR/GLP1R (MVP, BMI, eQTL, sensitivity)	Million Veterans Program	Extreme obesity risk (Finngen Release 11)	Inverse variance weighted	6	0.76	-1.848	-3.338	-0.358	0.158	0.036	0.699	0.02	10.89	5	0.0537017	0.08	0.07	0.33	0.00154	5.56e-05	TRUE	8.59e-49	BMI lowered via both GIPR and GLP1R variants that are also GIPR eQTLs
						MR Egger	6	1.983	0.2	-3.687	4.086	1.221	0.025	59.507	0.92	8.31	4	0.0808963	0.08	0.07	0.33	0.00154	5.56e-05	TRUE	8.59e-49
						Simple mode	6	1.196	-0.821	-3.166	1.523	0.44	0.042	4.585	0.52	NA	NA	NA	0.08	0.07	0.33	0.00154	5.56e-05	TRUE	8.59e-49
						Weighted median	6	0.757	-0.779	-2.262	0.704	0.459	0.104	2.021	0.3	NA	NA	NA	0.08	0.07	0.33	0.00154	5.56e-05	TRUE	8.59e-49
						Weighted mode	6	0.965	-0.716	-2.607	1.175	0.489	0.074	3.237	0.49	NA	NA	NA	0.08	0.07	0.33	0.00154	5.56e-05	TRUE	8.59e-49
Sensitivity analysis	GIPR/GLP1R	HbA1c (% mmol/mol)	GIPR/GLP1R (MVP, HbA1c, eQTL, sensitivity)	Million Veterans Program	Extreme obesity risk (Finngen Release 11)	Inverse variance weighted	10	0.605	-1.856	-3.042	-0.67	0.156	0.048	0.512	0.0022	9.46	9	0.395578	0.01	0.05	0.9	0.0017	4.53e-05	TRUE	8.37e-51	HbA1c lowered via both GIPR and GLP1R variants that are also GIPR eQTLs
						MR Egger	10	2.012	-1.607	-5.55	2.337	0.201	0.004	10.349	0.45	9.44	8	0.30624	0.01	0.05	0.9	0.0017	4.53e-05	TRUE	8.37e-51
						Simple mode	10	1.447	-2.605	-5.44	0.231	0.074	0.004	1.26	0.11	NA	NA	NA	0.01	0.05	0.9	0.0017	4.53e-05	TRUE	8.37e-51
						Weighted median	10	0.819	-2.441	-4.047	-0.835	0.087	0.017	0.434	0.0029	NA	NA	NA	0.01	0.05	0.9	0.0017	4.53e-05	TRUE	8.37e-51
						Weighted mode	10	1.284	-2.683	-5.199	-0.167	0.068	0.006	0.846	0.07	NA	NA	NA	0.01	0.05	0.9	0.0017	4.53e-05	TRUE	8.37e-51
Sensitivity analysis	GIPR/GLP1R	HbA1c (% mmol/mol)	GIPR/GLP1R (UK Biobank, HbA1c, eQTLs for either GIPR or GLP1R, sensitivity)	UK Biobank	Extreme obesity risk (Finngen Release 11)	Inverse variance weighted	3	3.039	-1.895	-7.851	4.061	0.15	0	58.043	0.53	12.59	2	0.00184482	0.36	0.1	0.18	0.000547	3.52e-05	TRUE	2.52e-14	HbA1c lowered via both GIPR and GLP1R variants in the UK-Biobank that are also eQTLs for each gene in the GTEx consortia
						MR Egger	3	4.609	13.867	4.833	22.902	1.05297e+06	125.545	8831389546	0.2	0.03	1	0.862595	0.36	0.1	0.18	0.000547	3.52e-05	TRUE	2.52e-14
						Simple mode	3	1.383	0.021	-2.691	2.732	1.021	0.068	15.365	0.99	NA	NA	NA	0.36	0.1	0.18	0.000547	3.52e-05	TRUE	2.52e-14
						Weighted median	3	1.343	-0.144	-2.776	2.487	0.866	0.062	12.029	0.91	NA	NA	NA	0.36	0.1	0.18	0.000547	3.52e-05	TRUE	2.52e-14
						Weighted mode	3	1.383	-0.1	-2.81	2.61	0.905	0.06	13.593	0.95	NA	NA	NA	0.36	0.1	0.18	0.000547	3.52e-05	TRUE	2.52e-14
Sensitivity analysis	GLP1R	Body mass index (kg/m2)	GLP1R (GIANT & UK Biobank, BMIA, eQTLs for GLP1R, sensitivity)	GIANT and UK Biobank	Extreme obesity risk (Finngen Release 11)	Inverse variance weighted	2	3.197	-9.779	-16.044	-3.513	0	0	0.03	0.0022	0	1	1	NA	NA	NA	6.52e-05	2.19e-05	TRUE	0.0725132	BMI lowered in the Pulit et al. meta-analysis of the GIANT cohorts and UK-Biobank via GLP1R variants that are also eQTLs in the GTEx study
Sensitivity analysis	GLP1R	Brain gene expression	GLP1R (MetaBrain, Brain gene expression, eQTL, sensitivity)	MetaBrain	Extreme obesity risk (Finngen Release 11)	Inverse variance weighted	2	0.306	0.148	-0.452	0.748	1.159	0.636	2.112	0.63	2.36	1	0.124552	NA	NA	NA	0.0195	6.81e-06	TRUE	1.47e-10	GLP1R brain (cortex) gene expression eQTLs in the MetaBrain Consortium data
Sensitivity analysis	GLP1R	Body mass index (kg/m2)	GLP1R (MVP, BMI, eQTL, sensitivity)	Million Veterans Program	Extreme obesity risk (Finngen Release 11)	Inverse variance weighted	4	0.814	-3.025	-4.621	-1.429	0.049	0.01	0.24	0.000203	4.2	3	0.240866	0.02	0.11	0.87	0.0009	5.5e-05	TRUE	2e-25	BMI lowered via GLP1R variants that are also GIPR eQTLs
						MR Egger	4	3.544	-2.404	-9.35	4.542	0.09	0	93.87	0.57	4.13	2	0.126865	0.02	0.11	0.87	0.0009	5.5e-05	TRUE	2e-25
						Simple mode	4	1.117	-2.778	-4.967	-0.588	0.062	0.007	0.555	0.09	NA	NA	NA	0.02	0.11	0.87	0.0009	5.5e-05	TRUE	2e-25
						Weighted median	4	0.816	-2.983	-4.583	-1.383	0.051	0.01	0.251	0.000258	NA	NA	NA	0.02	0.11	0.87	0.0009	5.5e-05	TRUE	2e-25
						Weighted mode	4	0.873	-2.943	-4.655	-1.231	0.053	0.01	0.292	0.04	NA	NA	NA	0.02	0.11	0.87	0.0009	5.5e-05	TRUE	2e-25
Sensitivity analysis	GLP1R	Body mass index (kg/m2)	GLP1R (MVP, BMI, missense variant [rs10305420], sensitivity)	Million Veterans Program	Extreme obesity risk (Finngen Release 11)	Wald ratio	1	1.246	-4.592	-7.033	-2.15	0.01	0.001	0.116	0.000228	NA	NA	NA	NA	NA	NA	0.000279	3.18e-05	TRUE	3.22e-07	BMI loweredi in the MVP cohort (European ancestry) via GLP1R variants that is a missense variant (rs10305420)
Sensitivity analysis	GLP1R	HbA1c (% mmol/mol)	GLP1R (MVP, HbA1c, eQTL, sensitivity)	Million Veterans Program	Extreme obesity risk (Finngen Release 11)	Inverse variance weighted	6	0.721	-2.32	-3.732	-0.908	0.098	0.024	0.403	0.0013	4.86	5	0.433178	0.08	0.06	0.26	0.00119	3.56e-05	TRUE	1.99e-35	HbA1c lowered via GLP1R variants that are also GIPR eQTLs
						MR Egger	6	2.099	0.24	-3.874	4.354	1.271	0.021	77.787	0.91	3.17	4	0.52914	0.08	0.06	0.26	0.00119	3.56e-05	TRUE	1.99e-35
						Simple mode	6	1.564	-3.301	-6.366	-0.236	0.037	0.002	0.79	0.09	NA	NA	NA	0.08	0.06	0.26	0.00119	3.56e-05	TRUE	1.99e-35
						Weighted median	6	0.94	-2.81	-4.653	-0.968	0.06	0.01	0.38	0.0028	NA	NA	NA	0.08	0.06	0.26	0.00119	3.56e-05	TRUE	1.99e-35
						Weighted mode	6	1.382	-3.244	-5.953	-0.535	0.039	0.003	0.586	0.07	NA	NA	NA	0.08	0.06	0.26	0.00119	3.56e-05	TRUE	1.99e-35
Sensitivity analysis	GLP1R	HbA1c (% mmol/mol)	GLP1R (MVP, HbA1c, missense variant [rs10305420], sensitivity)	Million Veterans Program	Extreme obesity risk (Finngen Release 11)	Wald ratio	1	1.478	-5.448	-8.345	-2.551	0.004	0	0.078	0.000228	NA	NA	NA	NA	NA	NA	0.000244	3.18e-05	TRUE	1.41e-05	HbA1c lowered in the MVP cohort (European ancestry) via GLP1R variants that is a missense variant (rs10305420)
Sensitivity analysis	GLP1R	HbA1c (% mmol/mol)	GLP1R (UK Biobank, HbA1c, eQTL, sensitivity)	UK Biobank	Extreme obesity risk (Finngen Release 11)	Wald ratio	1	3.105	-12.029	-18.115	-5.942	0	0	0.003	0.000107	NA	NA	NA	NA	NA	NA	8.98e-05	3.51e-05	TRUE	0.120906	HbA1c lowered via in the UK Biobank via GLP1R variants that are eQTls for GLP1R expression in the GTEx data
Sensitivity analysis	GLP1R	HbA1c (% mmol/mol)	GLP1R (UK Biobank, HbA1c, missense variant [rs10305420], sensitivity)	UK Biobank	Extreme obesity risk (Finngen Release 11)	Wald ratio	1	3.682	-13.571	-20.787	-6.355	0	0	0.002	0.000228	NA	NA	NA	NA	NA	NA	6.35e-05	3.18e-05	TRUE	0.309567	HbA1c lowered via in the UK Biobank via a missense GLP1R variant (rs1800437)
Sensitivity analysis	GIPR	Body mass index (kg/m2)	GIPR (GIANT & UK Biobank, BMI, GIPR missense variant rs1800437, sensitivity)	GIANT and UK Biobank	Obesity risk (Finngen Release 11)	Wald ratio	1	0.303	-2.24	-2.834	-1.646	0.106	0.059	0.193	1.46e-13	NA	NA	NA	NA	NA	NA	0.000326	0.000127828	TRUE	0.000355603	BMI lowered in the Pulit et al. meta-analysis of the GIANT cohorts and UK Biobank via a missense GIPR variant (rs1800437)
Sensitivity analysis	GIPR	HbA1c (% mmol/mol)	GIPR (UK Biobank, HbA1c, GIPR missense variant rs1800437, sensitivity)	UK Biobank	Obesity risk (Finngen Release 11)	Wald ratio	1	0.944	6.98	5.129	8.831	1075.16	168.881	6844.84	1.46e-13	NA	NA	NA	NA	NA	NA	4.07e-05	0.000127828	FALSE	0.0315612	HbA1c lowered in the UK Biobank via a missense GIPR variant (rs1800437)
Sensitivity analysis	GIPR	Body mass index (kg/m2)	GIPR (GIANT & UK Biobank, BMIA, eQTLs for GIPR, sensitivity)	GIANT and UK Biobank	Obesity risk (Finngen Release 11)	Inverse variance weighted	6	0.217	-2.053	-2.48	-1.627	0.128	0.084	0.196	3.53e-21	0.43	5	0.994607	0.01	0.02	0.62	0.000485	0.000209783	TRUE	6.74e-05	BMI lowered in the Pulit et al. meta-analysis of the GIANT cohorts and UK-Biobank via GIPR variants that are also eQTLs in the GTEx study
						MR Egger	6	0.641	-1.727	-2.983	-0.471	0.178	0.051	0.624	0.05	0.13	4	0.997901	0.01	0.02	0.62	0.000485	0.000209783	TRUE	6.74e-05
						Simple mode	6	0.351	-1.972	-2.659	-1.284	0.139	0.07	0.277	0.0025	NA	NA	NA	0.01	0.02	0.62	0.000485	0.000209783	TRUE	6.74e-05
						Weighted median	6	0.284	-2.046	-2.603	-1.488	0.129	0.074	0.226	6.24e-13	NA	NA	NA	0.01	0.02	0.62	0.000485	0.000209783	TRUE	6.74e-05
						Weighted mode	6	0.333	-2.018	-2.671	-1.365	0.133	0.069	0.255	0.0018	NA	NA	NA	0.01	0.02	0.62	0.000485	0.000209783	TRUE	6.74e-05
Sensitivity analysis	GIPR	Brain gene expression	GIPR (MetaBrain, Brain gene expression, eQTL, sensitivity)	MetaBrain	Obesity risk (Finngen Release 11)	Inverse variance weighted	3	0.057	0.002	-0.11	0.115	1.002	0.896	1.122	0.97	20.08	2	4.36e-05	0.03	0.13	0.85	0.13	4.7e-05	TRUE	9.32e-76	GIPR brain (cortex) gene expression eQTLs in the MetaBrain Consortium data
						MR Egger	3	0.321	-0.07	-0.7	0.559	0.932	0.497	1.749	0.86	19.04	1	1.28e-05	0.03	0.13	0.85	0.13	4.7e-05	TRUE	9.32e-76
						Simple mode	3	0.044	0.077	-0.009	0.162	1.08	0.991	1.176	0.22	NA	NA	NA	0.03	0.13	0.85	0.13	4.7e-05	TRUE	9.32e-76
						Weighted median	3	0.025	0.01	-0.039	0.059	1.01	0.961	1.061	0.7	NA	NA	NA	0.03	0.13	0.85	0.13	4.7e-05	TRUE	9.32e-76
						Weighted mode	3	0.027	-0.069	-0.121	-0.017	0.934	0.886	0.983	0.12	NA	NA	NA	0.03	0.13	0.85	0.13	4.7e-05	TRUE	9.32e-76
Sensitivity analysis	GIPR	Body mass index (kg/m2)	GIPR (MVP, BMI, eQTL, sensitivity)	Million Veterans Program	Obesity risk (Finngen Release 11)	Inverse variance weighted	2	0.176	-0.924	-1.269	-0.58	0.397	0.281	0.56	1.49e-07	0	1	0.948364	NA	NA	NA	0.000641	6.46e-05	TRUE	1.5e-15	BMI lowered via GIPR variants that are also GIPR eQTLs
Sensitivity analysis	GIPR	HbA1c (% mmol/mol)	GIPR (MVP, HbA1c, eQTL, sensitivity)	Million Veterans Program	Obesity risk (Finngen Release 11)	Inverse variance weighted	4	0.324	-0.378	-1.013	0.258	0.686	0.363	1.295	0.24	5.95	3	0.114037	0.05	0.03	0.28	0.000504	2.02e-05	TRUE	5.69e-15	HbA1c lowered via GIPR variants that are also GIPR eQTLs
						MR Egger	4	1.406	1.633	-1.123	4.39	5.121	0.325	80.642	0.37	2.88	2	0.236437	0.05	0.03	0.28	0.000504	2.02e-05	TRUE	5.69e-15
						Simple mode	4	0.366	-0.226	-0.944	0.491	0.797	0.389	1.635	0.58	NA	NA	NA	0.05	0.03	0.28	0.000504	2.02e-05	TRUE	5.69e-15
						Weighted median	4	0.304	-0.247	-0.843	0.348	0.781	0.43	1.417	0.42	NA	NA	NA	0.05	0.03	0.28	0.000504	2.02e-05	TRUE	5.69e-15
						Weighted mode	4	0.319	-0.175	-0.801	0.452	0.84	0.449	1.571	0.62	NA	NA	NA	0.05	0.03	0.28	0.000504	2.02e-05	TRUE	5.69e-15
Sensitivity analysis	GIPR	HbA1c (% mmol/mol)	GIPR (UK Biobank, HbA1c, eQTL, sensitivity)	UK Biobank	Obesity risk (Finngen Release 11)	Inverse variance weighted	2	1.117	0.529	-1.661	2.719	1.697	0.19	15.164	0.64	14.25	1	0.000159871	NA	NA	NA	0.000457	4.08e-05	TRUE	5.98e-11	HbA1c lowered in the UK Biobank via GIPR variants that are also eQTls for GIPR gene expression in the GTEx data
Sensitivity analysis	GIPR/GLP1R	Body mass index (kg/m2)	GIPR/GLP1R (GIANT & UK Biobank, BMIA, eQTLs for either GIPR or GLP1R, sensitivity)	GIANT and UK Biobank	Obesity risk (Finngen Release 11)	Inverse variance weighted	8	0.208	-2.164	-2.571	-1.756	0.115	0.076	0.173	2.46e-25	3.46	7	0.839379	0.01	0.01	0.13	0.00055	0.000261248	TRUE	0.000115238	BMI lowered in the Pulit et al. meta-analysis of the GIANT cohorts and UK-Biobank via both GIPR and GLP1R variants that are also eQTLs in the GTEx study
						MR Egger	8	0.442	-1.483	-2.349	-0.617	0.227	0.096	0.539	0.02	0.41	6	0.998774	0.01	0.01	0.13	0.00055	0.000261248	TRUE	0.000115238
						Simple mode	8	0.383	-2.025	-2.775	-1.275	0.132	0.062	0.28	0.0011	NA	NA	NA	0.01	0.01	0.13	0.00055	0.000261248	TRUE	0.000115238
						Weighted median	8	0.286	-2.046	-2.606	-1.485	0.129	0.074	0.227	8.57e-13	NA	NA	NA	0.01	0.01	0.13	0.00055	0.000261248	TRUE	0.000115238
						Weighted mode	8	0.327	-2.025	-2.666	-1.385	0.132	0.07	0.25	0.000447	NA	NA	NA	0.01	0.01	0.13	0.00055	0.000261248	TRUE	0.000115238
Sensitivity analysis	GIPR/GLP1R	Body mass index (kg/m2)	GIPR/GLP1R (MVP, BMI, eQTL, sensitivity)	Million Veterans Program	Obesity risk (Finngen Release 11)	Inverse variance weighted	6	0.116	-0.914	-1.142	-0.686	0.401	0.319	0.503	3.76e-15	0.63	5	0.986439	0	0.01	0.78	0.00154	0.000146148	TRUE	4.36e-36	BMI lowered via both GIPR and GLP1R variants that are also GIPR eQTLs
						MR Egger	6	0.312	-0.999	-1.61	-0.388	0.368	0.2	0.679	0.03	0.55	4	0.968754	0	0.01	0.78	0.00154	0.000146148	TRUE	4.36e-36
						Simple mode	6	0.188	-0.852	-1.221	-0.483	0.426	0.295	0.617	0.0062	NA	NA	NA	0	0.01	0.78	0.00154	0.000146148	TRUE	4.36e-36
						Weighted median	6	0.148	-0.911	-1.201	-0.622	0.402	0.301	0.537	6.56e-10	NA	NA	NA	0	0.01	0.78	0.00154	0.000146148	TRUE	4.36e-36
						Weighted mode	6	0.174	-0.896	-1.236	-0.556	0.408	0.29	0.574	0.0036	NA	NA	NA	0	0.01	0.78	0.00154	0.000146148	TRUE	4.36e-36
Sensitivity analysis	GIPR/GLP1R	HbA1c (% mmol/mol)	GIPR/GLP1R (MVP, HbA1c, eQTL, sensitivity)	Million Veterans Program	Obesity risk (Finngen Release 11)	Inverse variance weighted	10	0.252	-0.473	-0.966	0.02	0.623	0.38	1.02	0.06	32.38	9	0.000170858	0.02	0.02	0.4	0.0017	0.000105624	TRUE	3.12e-41	HbA1c lowered via both GIPR and GLP1R variants that are also GIPR eQTLs
						MR Egger	10	0.806	0.202	-1.377	1.782	1.224	0.252	5.943	0.81	29.5	8	0.000258605	0.02	0.02	0.4	0.0017	0.000105624	TRUE	3.12e-41
						Simple mode	10	0.469	-0.594	-1.514	0.326	0.552	0.22	1.386	0.24	NA	NA	NA	0.02	0.02	0.4	0.0017	0.000105624	TRUE	3.12e-41
						Weighted median	10	0.226	-0.518	-0.96	-0.076	0.596	0.383	0.927	0.02	NA	NA	NA	0.02	0.02	0.4	0.0017	0.000105624	TRUE	3.12e-41
						Weighted mode	10	0.412	-0.769	-1.576	0.039	0.464	0.207	1.04	0.09	NA	NA	NA	0.02	0.02	0.4	0.0017	0.000105624	TRUE	3.12e-41
Sensitivity analysis	GIPR/GLP1R	HbA1c (% mmol/mol)	GIPR/GLP1R (UK Biobank, HbA1c, eQTLs for either GIPR or GLP1R, sensitivity)	UK Biobank	Obesity risk (Finngen Release 11)	Inverse variance weighted	3	0.948	0.158	-1.701	2.017	1.171	0.182	7.513	0.87	24.34	2	5.17e-06	0.07	0.09	0.55	0.000547	5.78e-05	TRUE	5.47e-12	HbA1c lowered via both GIPR and GLP1R variants in the UK-Biobank that are also eQTLs for each gene in the GTEx consortia
						MR Egger	3	3.879	3.305	-4.297	10.907	27.249	0.014	54561.5	0.55	14.25	1	0.000159871	0.07	0.09	0.55	0.000547	5.78e-05	TRUE	5.47e-12
						Simple mode	3	0.563	-0.67	-1.774	0.433	0.512	0.17	1.542	0.36	NA	NA	NA	0.07	0.09	0.55	0.000547	5.78e-05	TRUE	5.47e-12
						Weighted median	3	0.345	-0.062	-0.739	0.616	0.94	0.478	1.851	0.86	NA	NA	NA	0.07	0.09	0.55	0.000547	5.78e-05	TRUE	5.47e-12
						Weighted mode	3	0.432	-0.242	-1.088	0.605	0.785	0.337	1.831	0.63	NA	NA	NA	0.07	0.09	0.55	0.000547	5.78e-05	TRUE	5.47e-12
Sensitivity analysis	GLP1R	Body mass index (kg/m2)	GLP1R (GIANT & UK Biobank, BMIA, eQTLs for GLP1R, sensitivity)	GIANT and UK Biobank	Obesity risk (Finngen Release 11)	Inverse variance weighted	2	0.716	-3.357	-4.76	-1.954	0.035	0.009	0.142	2.74e-06	0	1	1	NA	NA	NA	6.52e-05	5.15e-05	TRUE	0.632932	BMI lowered in the Pulit et al. meta-analysis of the GIANT cohorts and UK-Biobank via GLP1R variants that are also eQTLs in the GTEx study
Sensitivity analysis	GLP1R	Brain gene expression	GLP1R (MetaBrain, Brain gene expression, eQTL, sensitivity)	MetaBrain	Obesity risk (Finngen Release 11)	Inverse variance weighted	2	0.173	-0.055	-0.395	0.285	0.946	0.674	1.329	0.75	15.04	1	0.000105077	NA	NA	NA	0.0195	3.88e-05	TRUE	4.37e-10	GLP1R brain (cortex) gene expression eQTLs in the MetaBrain Consortium data
Sensitivity analysis	GLP1R	Body mass index (kg/m2)	GLP1R (MVP, BMI, eQTL, sensitivity)	Million Veterans Program	Obesity risk (Finngen Release 11)	Inverse variance weighted	4	0.155	-0.906	-1.21	-0.602	0.404	0.298	0.547	4.93e-09	0.62	3	0.891207	-0.01	0.02	0.77	0.0009	8.15e-05	TRUE	3.78e-22	BMI lowered via GLP1R variants that are also GIPR eQTLs
						MR Egger	4	0.557	-1.087	-2.178	0.004	0.337	0.113	1.004	0.19	0.51	2	0.775593	-0.01	0.02	0.77	0.0009	8.15e-05	TRUE	3.78e-22
						Simple mode	4	0.243	-0.788	-1.264	-0.312	0.455	0.283	0.732	0.05	NA	NA	NA	-0.01	0.02	0.77	0.0009	8.15e-05	TRUE	3.78e-22
						Weighted median	4	0.189	-0.875	-1.245	-0.505	0.417	0.288	0.604	3.57e-06	NA	NA	NA	-0.01	0.02	0.77	0.0009	8.15e-05	TRUE	3.78e-22
						Weighted mode	4	0.225	-0.833	-1.275	-0.392	0.435	0.28	0.676	0.03	NA	NA	NA	-0.01	0.02	0.77	0.0009	8.15e-05	TRUE	3.78e-22
Sensitivity analysis	GLP1R	Body mass index (kg/m2)	GLP1R (MVP, BMI, missense variant [rs10305420], sensitivity)	Million Veterans Program	Obesity risk (Finngen Release 11)	Wald ratio	1	0.28	-0.933	-1.482	-0.385	0.393	0.227	0.68	0.000848	NA	NA	NA	NA	NA	NA	0.000279	2.61e-05	TRUE	8.46e-08	BMI loweredi in the MVP cohort (European ancestry) via GLP1R variants that is a missense variant (rs10305420)
Sensitivity analysis	GLP1R	HbA1c (% mmol/mol)	GLP1R (MVP, HbA1c, eQTL, sensitivity)	Million Veterans Program	Obesity risk (Finngen Release 11)	Inverse variance weighted	6	0.371	-0.521	-1.248	0.206	0.594	0.287	1.229	0.16	26.17	5	8.26e-05	0.02	0.03	0.58	0.00119	8.54e-05	TRUE	3.86e-28	HbA1c lowered via GLP1R variants that are also GIPR eQTLs
						MR Egger	6	1.167	0.146	-2.141	2.433	1.157	0.117	11.396	0.91	23.96	4	8.13e-05	0.02	0.03	0.58	0.00119	8.54e-05	TRUE	3.86e-28
						Simple mode	6	0.366	-1.045	-1.763	-0.327	0.352	0.171	0.721	0.04	NA	NA	NA	0.02	0.03	0.58	0.00119	8.54e-05	TRUE	3.86e-28
						Weighted median	6	0.245	-0.808	-1.288	-0.329	0.446	0.276	0.72	0.000949	NA	NA	NA	0.02	0.03	0.58	0.00119	8.54e-05	TRUE	3.86e-28
						Weighted mode	6	0.303	-0.984	-1.579	-0.389	0.374	0.206	0.678	0.02	NA	NA	NA	0.02	0.03	0.58	0.00119	8.54e-05	TRUE	3.86e-28
Sensitivity analysis	GLP1R	HbA1c (% mmol/mol)	GLP1R (MVP, HbA1c, missense variant [rs10305420], sensitivity)	Million Veterans Program	Obesity risk (Finngen Release 11)	Wald ratio	1	0.332	-1.107	-1.758	-0.457	0.33	0.172	0.633	0.000848	NA	NA	NA	NA	NA	NA	0.000244	2.61e-05	TRUE	4.78e-06	HbA1c lowered in the MVP cohort (European ancestry) via GLP1R variants that is a missense variant (rs10305420)
Sensitivity analysis	GLP1R	HbA1c (% mmol/mol)	GLP1R (UK Biobank, HbA1c, eQTL, sensitivity)	UK Biobank	Obesity risk (Finngen Release 11)	Wald ratio	1	0.688	-1.85	-3.199	-0.502	0.157	0.041	0.606	0.0072	NA	NA	NA	NA	NA	NA	8.98e-05	1.69e-05	TRUE	0.0191708	HbA1c lowered via in the UK Biobank via GLP1R variants that are eQTls for GLP1R expression in the GTEx data
Sensitivity analysis	GLP1R	HbA1c (% mmol/mol)	GLP1R (UK Biobank, HbA1c, missense variant [rs10305420], sensitivity)	UK Biobank	Obesity risk (Finngen Release 11)	Wald ratio	1	0.827	-2.758	-4.379	-1.138	0.063	0.013	0.32	0.000848	NA	NA	NA	NA	NA	NA	6.35e-05	2.61e-05	TRUE	0.211402	HbA1c lowered via in the UK Biobank via a missense GLP1R variant (rs1800437)
Sensitivity analysis	GIPR	Body mass index (kg/m2)	GIPR (GIANT & UK Biobank, BMI, GIPR missense variant rs1800437, sensitivity)	GIANT and UK Biobank	Type 2 diabetes (T2D) risk (Suzuki et al. meta analysis)	Wald ratio	1	0.133	0.375	0.114	0.635	1.454	1.121	1.887	0.0048	NA	NA	NA	NA	NA	NA	0.000326	4.37e-06	TRUE	7.86e-33	BMI lowered in the Pulit et al. meta-analysis of the GIANT cohorts and UK Biobank via a missense GIPR variant (rs1800437)
Sensitivity analysis	GIPR	HbA1c (% mmol/mol)	GIPR (UK Biobank, HbA1c, GIPR missense variant rs1800437, sensitivity)	UK Biobank	Type 2 diabetes (T2D) risk (Suzuki et al. meta analysis)	Wald ratio	1	0.414	-1.167	-1.978	-0.357	0.311	0.138	0.7	0.0048	NA	NA	NA	NA	NA	NA	4.07e-05	4.37e-06	TRUE	0.0209811	HbA1c lowered in the UK Biobank via a missense GIPR variant (rs1800437)
Sensitivity analysis	GIPR	Body mass index (kg/m2)	GIPR (GIANT & UK Biobank, BMIA, eQTLs for GIPR, sensitivity)	GIANT and UK Biobank	Type 2 diabetes (T2D) risk (Suzuki et al. meta analysis)	Inverse variance weighted	6	0.67	-0.125	-1.439	1.189	0.882	0.237	3.284	0.85	240.86	5	5.03e-50	0.09	0.02	0.01	0.000485	0.00013744	TRUE	2.18e-14	BMI lowered in the Pulit et al. meta-analysis of the GIANT cohorts and UK-Biobank via GIPR variants that are also eQTLs in the GTEx study
						MR Egger	6	0.911	3.51	1.724	5.295	33.441	5.609	199.366	0.02	43.51	4	8.11e-09	0.09	0.02	0.01	0.000485	0.00013744	TRUE	2.18e-14
						Simple mode	6	0.806	-0.686	-2.266	0.894	0.504	0.104	2.446	0.43	NA	NA	NA	0.09	0.02	0.01	0.000485	0.00013744	TRUE	2.18e-14
						Weighted median	6	0.131	0.811	0.553	1.068	2.25	1.739	2.91	6.72e-10	NA	NA	NA	0.09	0.02	0.01	0.000485	0.00013744	TRUE	2.18e-14
						Weighted mode	6	0.137	0.686	0.418	0.954	1.986	1.518	2.597	0.0041	NA	NA	NA	0.09	0.02	0.01	0.000485	0.00013744	TRUE	2.18e-14
Sensitivity analysis	GIPR	Brain gene expression	GIPR (MetaBrain, Brain gene expression, eQTL, sensitivity)	MetaBrain	Type 2 diabetes (T2D) risk (Suzuki et al. meta analysis)	Inverse variance weighted	3	0.048	0.028	-0.065	0.121	1.028	0.937	1.129	0.56	75.92	2	3.27e-17	0.11	0.04	0.24	0.13	4.93e-05	TRUE	5.1e-76	GIPR brain (cortex) gene expression eQTLs in the MetaBrain Consortium data
						MR Egger	3	0.109	-0.246	-0.458	-0.033	0.782	0.632	0.968	0.27	9.89	1	0.00165893	0.11	0.04	0.24	0.13	4.93e-05	TRUE	5.1e-76
						Simple mode	3	0.013	-0.022	-0.047	0.003	0.978	0.954	1.003	0.23	NA	NA	NA	0.11	0.04	0.24	0.13	4.93e-05	TRUE	5.1e-76
						Weighted median	3	0.01	0.009	-0.01	0.028	1.009	0.99	1.029	0.37	NA	NA	NA	0.11	0.04	0.24	0.13	4.93e-05	TRUE	5.1e-76
						Weighted mode	3	0.012	-0.002	-0.025	0.021	0.998	0.975	1.022	0.9	NA	NA	NA	0.11	0.04	0.24	0.13	4.93e-05	TRUE	5.1e-76
Sensitivity analysis	GIPR	Body mass index (kg/m2)	GIPR (MVP, BMI, eQTL, sensitivity)	Million Veterans Program	Type 2 diabetes (T2D) risk (Suzuki et al. meta analysis)	Inverse variance weighted	2	0.226	0.225	-0.217	0.668	1.253	0.805	1.951	0.32	8.95	1	0.00276857	NA	NA	NA	0.000641	9.69e-06	TRUE	8.89e-39	BMI lowered via GIPR variants that are also GIPR eQTLs
Sensitivity analysis	GIPR	HbA1c (% mmol/mol)	GIPR (MVP, HbA1c, eQTL, sensitivity)	Million Veterans Program	Type 2 diabetes (T2D) risk (Suzuki et al. meta analysis)	Inverse variance weighted	4	0.266	-1.135	-1.656	-0.615	0.321	0.191	0.541	1.92e-05	22.96	3	4.12e-05	0	0.04	0.97	0.000504	9.07e-05	TRUE	4.71e-12	HbA1c lowered via GIPR variants that are also GIPR eQTLs
						MR Egger	4	1.753	-1.202	-4.637	2.233	0.301	0.01	9.33	0.56	22.94	2	1.04e-05	0	0.04	0.97	0.000504	9.07e-05	TRUE	4.71e-12
						Simple mode	4	0.226	-0.873	-1.315	-0.43	0.418	0.268	0.651	0.03	NA	NA	NA	0	0.04	0.97	0.000504	9.07e-05	TRUE	4.71e-12
						Weighted median	4	0.177	-0.899	-1.245	-0.553	0.407	0.288	0.575	3.57e-07	NA	NA	NA	0	0.04	0.97	0.000504	9.07e-05	TRUE	4.71e-12
						Weighted mode	4	0.192	-0.84	-1.216	-0.464	0.432	0.296	0.629	0.02	NA	NA	NA	0	0.04	0.97	0.000504	9.07e-05	TRUE	4.71e-12
Sensitivity analysis	GIPR	HbA1c (% mmol/mol)	GIPR (UK Biobank, HbA1c, eQTL, sensitivity)	UK Biobank	Type 2 diabetes (T2D) risk (Suzuki et al. meta analysis)	Wald ratio	1	0.227	-1.908	-2.352	-1.463	0.148	0.095	0.232	4.21e-17	NA	NA	NA	NA	NA	NA	0.000134	3.94e-05	TRUE	0.00446032	HbA1c lowered in the UK Biobank via GIPR variants that are also eQTls for GIPR gene expression in the GTEx data
Sensitivity analysis	GIPR/GLP1R	Body mass index (kg/m2)	GIPR/GLP1R (GIANT & UK Biobank, BMIA, eQTLs for either GIPR or GLP1R, sensitivity)	GIANT and UK Biobank	Type 2 diabetes (T2D) risk (Suzuki et al. meta analysis)	Inverse variance weighted	8	0.556	-0.242	-1.332	0.847	0.785	0.264	2.333	0.66	256.27	7	1.28e-51	0.04	0.02	0.06	0.00055	0.00014873	TRUE	5.77e-17	BMI lowered in the Pulit et al. meta-analysis of the GIANT cohorts and UK-Biobank via both GIPR and GLP1R variants that are also eQTLs in the GTEx study
						MR Egger	8	0.907	1.628	-0.149	3.405	5.094	0.862	30.113	0.12	133.5	6	2.35e-26	0.04	0.02	0.06	0.00055	0.00014873	TRUE	5.77e-17
						Simple mode	8	0.379	-1.278	-2.02	-0.535	0.279	0.133	0.585	0.01	NA	NA	NA	0.04	0.02	0.06	0.00055	0.00014873	TRUE	5.77e-17
						Weighted median	8	0.141	0.811	0.535	1.087	2.25	1.707	2.965	8.46e-09	NA	NA	NA	0.04	0.02	0.06	0.00055	0.00014873	TRUE	5.77e-17
						Weighted mode	8	0.154	0.735	0.433	1.037	2.086	1.542	2.822	0.002	NA	NA	NA	0.04	0.02	0.06	0.00055	0.00014873	TRUE	5.77e-17
Sensitivity analysis	GIPR/GLP1R	Body mass index (kg/m2)	GIPR/GLP1R (MVP, BMI, eQTL, sensitivity)	Million Veterans Program	Type 2 diabetes (T2D) risk (Suzuki et al. meta analysis)	Inverse variance weighted	6	0.224	-0.289	-0.728	0.149	0.749	0.483	1.161	0.2	104.56	5	5.77e-21	0.03	0.02	0.17	0.00153	7.65e-05	TRUE	6.17e-71	BMI lowered via both GIPR and GLP1R variants that are also GIPR eQTLs
						MR Egger	6	0.508	0.499	-0.496	1.494	1.647	0.609	4.456	0.38	61.41	4	1.46e-12	0.03	0.02	0.17	0.00153	7.65e-05	TRUE	6.17e-71
						Simple mode	6	0.172	-0.453	-0.79	-0.116	0.636	0.454	0.891	0.05	NA	NA	NA	0.03	0.02	0.17	0.00153	7.65e-05	TRUE	6.17e-71
						Weighted median	6	0.102	-0.308	-0.509	-0.107	0.735	0.601	0.898	0.0026	NA	NA	NA	0.03	0.02	0.17	0.00153	7.65e-05	TRUE	6.17e-71
						Weighted mode	6	0.257	-0.476	-0.98	0.027	0.621	0.375	1.028	0.12	NA	NA	NA	0.03	0.02	0.17	0.00153	7.65e-05	TRUE	6.17e-71
Sensitivity analysis	GIPR/GLP1R	HbA1c (% mmol/mol)	GIPR/GLP1R (MVP, HbA1c, eQTL, sensitivity)	Million Veterans Program	Type 2 diabetes (T2D) risk (Suzuki et al. meta analysis)	Inverse variance weighted	10	0.113	-0.894	-1.116	-0.672	0.409	0.328	0.511	2.81e-15	42.3	9	2.9e-06	0	0.01	0.64	0.0017	0.000186024	TRUE	3.97e-49	HbA1c lowered via both GIPR and GLP1R variants that are also GIPR eQTLs
						MR Egger	10	0.335	-0.743	-1.4	-0.086	0.476	0.247	0.918	0.06	41.11	8	1.99e-06	0	0.01	0.64	0.0017	0.000186024	TRUE	3.97e-49
						Simple mode	10	0.13	-0.742	-0.997	-0.487	0.476	0.369	0.614	0.000292	NA	NA	NA	0	0.01	0.64	0.0017	0.000186024	TRUE	3.97e-49
						Weighted median	10	0.09	-0.817	-0.993	-0.64	0.442	0.37	0.527	1.26e-19	NA	NA	NA	0	0.01	0.64	0.0017	0.000186024	TRUE	3.97e-49
						Weighted mode	10	0.112	-0.769	-0.989	-0.55	0.463	0.372	0.577	7.24e-05	NA	NA	NA	0	0.01	0.64	0.0017	0.000186024	TRUE	3.97e-49
Sensitivity analysis	GIPR/GLP1R	HbA1c (% mmol/mol)	GIPR/GLP1R (UK Biobank, HbA1c, eQTLs for either GIPR or GLP1R, sensitivity)	UK Biobank	Type 2 diabetes (T2D) risk (Suzuki et al. meta analysis)	Inverse variance weighted	2	0.176	-1.819	-2.164	-1.474	0.162	0.115	0.229	4.66e-25	0.38	1	0.536702	NA	NA	NA	0.000224	5.93e-05	TRUE	9.6e-05	HbA1c lowered via both GIPR and GLP1R variants in the UK-Biobank that are also eQTLs for each gene in the GTEx consortia
Sensitivity analysis	GLP1R	Body mass index (kg/m2)	GLP1R (GIANT & UK Biobank, BMIA, eQTLs for GLP1R, sensitivity)	GIANT and UK Biobank	Type 2 diabetes (T2D) risk (Suzuki et al. meta analysis)	Inverse variance weighted	2	0.297	-1.352	-1.935	-0.77	0.259	0.144	0.463	5.41e-06	0	1	1	NA	NA	NA	6.52e-05	1.13e-05	TRUE	0.000423699	BMI lowered in the Pulit et al. meta-analysis of the GIANT cohorts and UK-Biobank via GLP1R variants that are also eQTLs in the GTEx study
Sensitivity analysis	GLP1R	Brain gene expression	GLP1R (MetaBrain, Brain gene expression, eQTL, sensitivity)	MetaBrain	Type 2 diabetes (T2D) risk (Suzuki et al. meta analysis)	Inverse variance weighted	2	0.077	-0.055	-0.206	0.095	0.946	0.814	1.1	0.47	18.23	1	1.96e-05	NA	NA	NA	0.0195	1.5e-05	TRUE	1.99e-10	GLP1R brain (cortex) gene expression eQTLs in the MetaBrain Consortium data
Sensitivity analysis	GLP1R	Body mass index (kg/m2)	GLP1R (MVP, BMI, eQTL, sensitivity)	Million Veterans Program	Type 2 diabetes (T2D) risk (Suzuki et al. meta analysis)	Inverse variance weighted	4	0.147	-0.661	-0.948	-0.373	0.516	0.387	0.688	6.6e-06	15.66	3	0.00133243	0.01	0.02	0.73	0.000888	6.68e-05	TRUE	7.64e-37	BMI lowered via GLP1R variants that are also GIPR eQTLs
						MR Egger	4	0.583	-0.442	-1.585	0.7	0.643	0.205	2.015	0.53	14.54	2	0.000696288	0.01	0.02	0.73	0.000888	6.68e-05	TRUE	7.64e-37
						Simple mode	4	0.194	-0.529	-0.908	-0.149	0.589	0.403	0.862	0.07	NA	NA	NA	0.01	0.02	0.73	0.000888	6.68e-05	TRUE	7.64e-37
						Weighted median	4	0.106	-0.564	-0.772	-0.356	0.569	0.462	0.701	1.11e-07	NA	NA	NA	0.01	0.02	0.73	0.000888	6.68e-05	TRUE	7.64e-37
						Weighted mode	4	0.134	-0.54	-0.804	-0.277	0.583	0.448	0.758	0.03	NA	NA	NA	0.01	0.02	0.73	0.000888	6.68e-05	TRUE	7.64e-37
Sensitivity analysis	GLP1R	Body mass index (kg/m2)	GLP1R (MVP, BMI, missense variant [rs10305420], sensitivity)	Million Veterans Program	Type 2 diabetes (T2D) risk (Suzuki et al. meta analysis)	Wald ratio	1	0.117	-1.024	-1.253	-0.795	0.359	0.286	0.451	1.9e-18	NA	NA	NA	NA	NA	NA	0.000279	4.22e-05	TRUE	2.1e-09	BMI loweredi in the MVP cohort (European ancestry) via GLP1R variants that is a missense variant (rs10305420)
Sensitivity analysis	GLP1R	HbA1c (% mmol/mol)	GLP1R (MVP, HbA1c, eQTL, sensitivity)	Million Veterans Program	Type 2 diabetes (T2D) risk (Suzuki et al. meta analysis)	Inverse variance weighted	6	0.09	-0.793	-0.969	-0.617	0.453	0.38	0.539	9.18e-19	10.38	5	0.0651575	0	0.01	0.8	0.00119	9.54e-05	TRUE	5.27e-40	HbA1c lowered via GLP1R variants that are also GIPR eQTLs
						MR Egger	6	0.264	-0.859	-1.376	-0.342	0.424	0.253	0.71	0.03	10.19	4	0.03728	0	0.01	0.8	0.00119	9.54e-05	TRUE	5.27e-40
						Simple mode	6	0.147	-0.769	-1.058	-0.481	0.463	0.347	0.618	0.0034	NA	NA	NA	0	0.01	0.8	0.00119	9.54e-05	TRUE	5.27e-40
						Weighted median	6	0.097	-0.792	-0.982	-0.603	0.453	0.375	0.547	2.33e-16	NA	NA	NA	0	0.01	0.8	0.00119	9.54e-05	TRUE	5.27e-40
						Weighted mode	6	0.136	-0.775	-1.043	-0.508	0.461	0.353	0.602	0.0023	NA	NA	NA	0	0.01	0.8	0.00119	9.54e-05	TRUE	5.27e-40
Sensitivity analysis	GLP1R	HbA1c (% mmol/mol)	GLP1R (MVP, HbA1c, missense variant [rs10305420], sensitivity)	Million Veterans Program	Type 2 diabetes (T2D) risk (Suzuki et al. meta analysis)	Wald ratio	1	0.139	-1.215	-1.487	-0.944	0.297	0.226	0.389	1.9e-18	NA	NA	NA	NA	NA	NA	0.000244	4.22e-05	TRUE	1.08e-06	HbA1c lowered in the MVP cohort (European ancestry) via GLP1R variants that is a missense variant (rs10305420)
Sensitivity analysis	GLP1R	HbA1c (% mmol/mol)	GLP1R (UK Biobank, HbA1c, eQTL, sensitivity)	UK Biobank	Type 2 diabetes (T2D) risk (Suzuki et al. meta analysis)	Wald ratio	1	0.279	-1.686	-2.232	-1.14	0.185	0.107	0.32	1.44e-09	NA	NA	NA	NA	NA	NA	8.98e-05	1.99e-05	TRUE	0.00696062	HbA1c lowered via in the UK Biobank via GLP1R variants that are eQTls for GLP1R expression in the GTEx data
Sensitivity analysis	GLP1R	HbA1c (% mmol/mol)	GLP1R (UK Biobank, HbA1c, missense variant [rs10305420], sensitivity)	UK Biobank	Type 2 diabetes (T2D) risk (Suzuki et al. meta analysis)	Wald ratio	1	0.345	-3.027	-3.704	-2.35	0.048	0.025	0.095	1.9e-18	NA	NA	NA	NA	NA	NA	6.35e-05	4.22e-05	TRUE	0.429737	HbA1c lowered via in the UK Biobank via a missense GLP1R variant (rs1800437)

## Sheet: S4 EUR Coloc
Supplementary Table 4. Colocalization (European ancestry)
				GIPR and GLP1R loci in the primary BMI and Hba1c exposure datasets										Million Veterans Program BMI and HbA1c exposures (Replication)
												Ratio (calculated if PP.H1 > .5)										Ratio (calculated if PP.H1 > .5)
Outcomes				Outcome	Target exposure	NSNPs	PP.H0.abf	PP.H1.abf	PP.H2.abf	PP.H3.abf	PP.H4.abf	Alternative PP.H4 (H4/H3+H4)		Outcome	Target exposure	NSNPs	PP.H0.abf	PP.H1.abf	PP.H2.abf	PP.H3.abf	PP.H4.abf	Alternative PP.H4 (H4/H3+H4)
				T2D	GIPR BMI	1229	1.33e-94	1.15e-43	1.16e-51	1	1.36e-44	NA		T2D	GIPR BMI	3969	5.2563e-99	4.76546e-17	1.103e-82	1	3.34377e-19	NA
Cardiometabolic outcomes				T2D	GIPR HbA1c	586	1.2e-64	2.79e-45	1.05e-21	0.0233878	0.976612	NA		T2D	GIPR HbA1c	3970	6.67773e-43	1.05414e-18	1.40117e-26	0.0211398	0.97886	NA
Type 2 Diabetes	T2D			T2D	GLP1R BMI	1809	2.68e-12	5.07e-12	0.345222	0.653735	0.00104283	NA		T2D	GLP1R BMI	4799	2.6208e-43	9.48682e-12	1.30989e-32	0.473631	0.526369	NA
Extreme Obesity				T2D	GLP1R HbA1c	937	1.12e-15	7.68e-12	0.000144123	0.990421	0.00943537	NA		T2D	GLP1R HbA1c	4799	6.02303e-27	1.37089e-11	3.0102e-16	0.684831	0.315169	NA
Obesity
ALT	Alanine aminotransferase levels			Extreme Obesity	GIPR BMI	900	1.06e-51	0.910833	7.78e-53	0.0671777	0.021989	0.246606		Extreme Obesity	GIPR BMI	4768	7.36237e-90	0.916488	6.57391e-91	0.0818322	0.00167991	0.0201158
ALP	Alkaline phosphate levels			Extreme Obesity	GIPR HbA1c	767	3.23e-20	0.92738	1.88e-21	0.0540983	0.0185217	0.25505		Extreme Obesity	GIPR HbA1c	4772	5.80795e-25	0.915811	5.18604e-26	0.0817723	0.00241705	0.0287097
GGT	Gamma glutamyltransferase levels			Extreme Obesity	GLP1R BMI	1255	0.23517	0.428758	0.0797425	0.145274	0.111055	NA		Extreme Obesity	GLP1R BMI	5338	1.39594e-32	0.851108	1.7588e-33	0.107193	0.0416992	0.280063
AST	Aspartate aminotransferase			Extreme Obesity	GLP1R HbA1c	1078	0.00010084	0.695624	2.97e-05	0.205057	0.0991878	0.326013		Extreme Obesity	GLP1R HbA1c	5336	2.86485e-16	0.691938	3.60711e-17	0.0869001	0.221162	0.717913
NAFLD-LPDFF	Nonalcoholic fatty liver disease - liver proton density fat fraction (Mtag)
				Obesity	GIPR BMI	900	2.74e-61	2.36e-10	7.11e-54	0.00514221	0.994858	NA		Obesity	GIPR BMI	4768	2.46487e-97	3.06834e-08	1.2494e-92	0.000555846	0.999444	NA
Drug use-related				Obesity	GIPR HbA1c	767	1.34e-27	3.84e-08	3.48e-20	1	9.62e-10	NA		Obesity	GIPR HbA1c	4772	1.2512e-29	1.97292e-05	6.34174e-25	0.99998	4.64888e-08	NA
DrnkWk	Alcoholic drinks consumed per week			Obesity	GLP1R BMI	1255	0.0173348	0.0316046	0.295517	0.538667	0.116877	NA		Obesity	GLP1R BMI	5338	2.07874e-33	0.126741	1.25312e-32	0.763921	0.109338	NA
Binge	Frequency of consuming ≥ 6 alcoholic drinks per occasion			Obesity	GLP1R HbA1c	1078	8.02e-06	0.0553267	0.000136662	0.942733	0.00179585	NA		Obesity	GLP1R HbA1c	5336	5.82812e-17	0.140765	3.51302e-16	0.848477	0.0107583	NA
PAU	Problematic alcohol use
CanUD	Cannabis use disorder			ALT	GLP1R -HbA1c	976	0.00014264	0.983971	1.18983e-06	0.00820007	0.00768496	0.483787		GGT	GIPR HbA1c	3806	3.91412e-25	0.617169	2.39881e-25	0.378234	0.00459723	0.0120085
Alcohol Misuse Classification	Ex: 1v4, Low intensity vs Broad high risk			ALT	GLP1R -BMI	927	0.386692	0.598448	0.00381187	0.00589414	0.00515399	0.466503		GGT	GIPR BMI	3806	4.97463e-90	0.619233	3.049e-90	0.379533	0.00123348	0.00323946
				ALT	GIPR -HbA1c	693	9.37404e-24	0.000323489	1.63762e-20	0.564694	0.434982	NA		GGT	GLP1R HbA1c	4094	3.61246e-16	0.877803	4.93951e-17	0.120025	0.00217209	0.0177753
Food Preferences														GGT	GLP1R BMI	4095	1.43922e-32	0.877425	1.96888e-33	0.120031	0.00254452	0.0207589
Coffee/alcohol liking (GCST90094737)				ALP	GLP1R -BMI	927	0.383299	0.593198	0.00824362	0.0127554	0.00250482	0.16414
Fatty food liking (GCST90094761)														NAFLD-LPDFF	GIPR -HbA1c	2419	9.52416e-25	0.946944	4.76023e-26	0.0473231	0.00573251	0.108047
Vegetarian liking (GCST90094863)				GGT	GLP1R -HbA1c	1192	0.000123198	0.849848	1.72244e-05	0.118787	0.0312253	0.208152		NAFLD-LPDFF	GIPR-BMI	2419	1.04453e-82	0.948241	5.22099e-84	0.0473928	0.00436625	0.0843572
Deep fried food liking (GCST90094753)				GGT	GIPR -HbA1c	912	5.97748e-21	0.206277	1.4665e-20	0.505787	0.287936	NA		NAFLD-LPDFF	GLP1R -HbA1c	2798	4.07146e-16	0.906447	2.61143e-17	0.0581038	0.0354495	0.378923
Low caloric food liking (GCST90094795)														NAFLD-LPDFF	GLP1R-BMI	2798	2.76875e-32	0.936233	1.77595e-33	0.0600489	0.00371776	0.0583026
				NAFLD-LPDFF	GLP1R -HbA1c	679	0.000140894	0.967701	1.57764e-06	0.0108143	0.0213425	0.6637
				NAFLD-LPDFF	GIPR -HbA1c	394	2.68884e-20	0.567174	8.26927e-22	0.0170271	0.415799	0.960661
				DrnkWk	GIPR BMI	760	1.14e-51	0.980759	1.52e-53	0.0130925	0.00614877	0.319561		DrnkWk	GIPR BMI	4927	7.27e-90	0.902676	6.91e-91	0.0857231	0.0116012	0.119201
				DrnkWk	GIPR HbA1c	813	3.24e-20	0.986316	4e-22	0.0121587	0.00152555	0.111482		DrnkWk	GIPR HbA1c	4924	5.79e-25	0.911019	5.5e-26	0.0864496	0.00253154	0.0284503
				DrnkWk	GLP1R BMI	1074	0.343291	0.622291	0.00541076	0.00978898	0.0192177	0.662527		DrnkWk	GLP1R BMI	5259	1.46e-32	0.888819	1.74e-33	0.106163	0.00501884	0.045141
				DrnkWk	GLP1R HbA1c	1087	0.000142041	0.979502	2.1e-06	0.0144801	0.0058738	0.288583		DrnkWk	GLP1R HbA1c	5262	3.7e-16	0.892006	4.42e-17	0.106568	0.00142588	0.0132033
				BINGE	GIPR BMI	815	1.02887e-51	0.888288	3.40681e-53	0.0293307	0.0823813	0.737443		BINGE	GIPR BMI	4675	6.6e-90	0.820255	9.02e-91	0.112104	0.0676407	0.376315
				BINGE	GIPR HbA1c	959	2.7914e-20	0.962278	1.0019e-21	0.0345354	0.0031864	0.084471		BINGE	GIPR HbA1c	4677	5.49e-25	0.864891	7.51e-26	0.118295	0.0168144	0.124451
				BINGE	GLP1R BMI	1130	0.342074	0.623138	0.0105467	0.0192074	0.00503455	0.207679		BINGE	GLP1R BMI	5135	1.44e-32	0.859402	2.32e-33	0.138252	0.00234589	0.0166851
				BINGE	GLP1R HbA1c	1239	0.000138798	0.956773	4.74614e-06	0.0327061	0.0103776	0.24087		BINGE	GLP1R HbA1c	5137	3.72e-16	0.858928	5.98e-17	0.138178	0.002894	0.0205143
				PAU	GIPR BMI	650	1.14e-51	0.986487	1.39e-53	0.0119962	0.00151721	0.112274		PAU	GIPR BMI	4191	7.56e-90	0.943131	4.39e-91	0.0547831	0.00208626	0.0366852
				PAU	GIPR HbA1c	745	3.35e-20	0.983339	4.45e-22	0.0130551	0.00360562	0.216414		PAU	GIPR HbA1c	4190	5.96e-25	0.942681	3.46e-26	0.0547502	0.00256924	0.0448233
				PAU	GLP1R BMI	1002	0.351903	0.63607	0.00364612	0.00658862	0.00179245	0.213869		PAU	GLP1R BMI	4564	1.56e-32	0.932303	1.1e-33	0.0658928	0.00180454	0.026656
				PAU	GLP1R HbA1c	1081	0.000140846	0.971971	1.57e-06	0.0108089	0.0170774	0.612394		PAU	GLP1R HbA1c	4564	4.07e-16	0.931583	2.88e-17	0.0658226	0.00259486	0.0379269
				AlcoholMisuse1v4	GLP1R -HbA1c	1090	0.00014009	0.967014	3.19356e-06	0.0220337	0.0108093	0.32912		CanUD	GIPR BMI	3724	7.26e-90	0.902556	7.57e-91	0.0941325	0.0033115	0.0339836
				AlcoholMisuse1v4	GIPR -HbA1c	696	3.30497e-20	0.969284	7.87179e-22	0.0230788	0.00763725	0.24864		CanUD	GIPR HbA1c	3724	5.69e-25	0.897869	5.94e-26	0.0936301	0.00850046	0.0832313
														CanUD	GLP1R BMI	3851	1.39e-32	0.829202	2.57e-33	0.153201	0.0175966	0.103026
				AlcoholMisuse2v4	GLP1R -HbA1c	1090	0.000139283	0.961442	4.15857e-06	0.028696	0.00971812	0.252983		CanUD	GLP1R HbA1c	3851	3.69e-16	0.840317	6.82e-17	0.155256	0.00442686	0.0277228
				AlcoholMisuse2v4	GIPR -HbA1c	694	3.27702e-20	0.961105	5.02577e-22	0.0147157	0.0241794	0.621657
														AlcoholMisuse1v2	GIPR HbA1c	3350	5.95e-25	0.941793	2.78e-26	0.0439188	0.0142882	0.245473
				AlcoholMisuse3v4	GLP1R -HbA1c	1090	0.000133751	0.923252	9.01285e-06	0.0621994	0.0144056	0.18805		AlcoholMisuse1v2	GIPR BMI	3353	7.62e-90	0.95122	3.55e-91	0.0443849	0.0043954	0.0901061
				AlcoholMisuse3v4	GIPR -HbA1c	696	3.09439e-20	0.907525	1.68212e-21	0.0492902	0.0431848	0.466989		AlcoholMisuse1v2	GLP1R HbA1c	3633	4.02e-16	0.915519	3.6e-17	0.0819524	0.00252835	0.0299281
														AlcoholMisuse1v2	GLP1R BMI	3634	2.06e-32	0.899695	1.85e-33	0.081005	0.0193003	0.192416
				CanUD	GIPR BMI	831	1.1e-51	0.94748	5.51e-53	0.0474865	0.00503352	0.0958401
				CanUD	GIPR HbA1c	817	2.75e-20	0.948323	1.2e-21	0.0415495	0.0101277	0.19598		AlcoholMisuse1v3	GIPR HbA1c	3403	6.01e-25	0.951144	2.29e-26	0.0362488	0.0126075	0.258052
				CanUD	GLP1R BMI	1273	0.327806	0.597952	0.0221055	0.0403108	0.0118252	0.226814		AlcoholMisuse1v3	GIPR BMI	3404	7.66e-90	0.956234	2.92e-91	0.0364603	0.00730588	0.16693
				CanUD	GLP1R HbA1c	1117	0.000128093	0.883733	5.37e-06	0.0369438	0.0791898	0.681885		AlcoholMisuse1v3	GLP1R HbA1c	3735	4.03e-16	0.928135	2.91e-17	0.0669933	0.00487171	0.0677898
														AlcoholMisuse1v3	GLP1R BMI	3732	1.56e-32	0.931127	1.12e-33	0.0667237	0.00214931	0.0312068
				F-coffee/alcohol liking (GCST90094737)	GIPR.HbA1c	632	2.9e-20	0.99136	1.76e-22	0.00602783	0.00261223	0.302339		AlcoholMisuse1v4	GIPR HbA1c	3403	4.23e-25	0.669964	2.2e-26	0.0345874	0.295449	0.895201
				F-coffee/alcohol liking (GCST90094737)	GLP1R.HbA1c	916	0.000141185	0.973409	1.17e-06	0.00807535	0.0183728	0.694673		AlcoholMisuse1v4	GIPR BMI	3404	7.57e-90	0.944998	3.94e-91	0.0492107	0.00579158	0.105297
				F-coffee/alcohol liking (GCST90094737)	GIPR.BMI	504	1.23e-51	0.991736	6.55e-54	0.005	0.003	0.375		AlcoholMisuse1v4	GLP1R HbA1c	3735	4.1e-16	0.944489	1.74e-17	0.0401588	0.0153525	0.276565
				F-coffee/alcohol liking (GCST90094737)	GLP1R.BMI	827	0.400842	0.589918	0.0030227	0.00444673	0.00177067	0.284792		AlcoholMisuse1v4	GLP1R BMI	3732	1.53e-32	0.911116	6.47e-34	0.0385994	0.0502846	0.565733
				F-fatty food liking (GCST90094761)	GLP1R.HbA1c	1009	0.000138125	0.95231	5.47e-06	0.0376843	0.00986197	0.207418		AlcoholMisuse2v3	GIPR HbA1c	3401	6.05e-25	0.957509	2.55e-26	0.0402906	0.00220022	0.051781
				F-fatty food liking (GCST90094761)	GIPR.BMI	588	1.81e-53	0.0145755	1.12e-53	0.008	0.977	NA		AlcoholMisuse2v3	GIPR BMI	3400	7.66e-90	0.956887	3.22e-91	0.0401678	0.00294485	0.0683059
				F-fatty food liking (GCST90094761)	GLP1R.BMI	918	0.388242	0.575889	0.0127658	0.0189317	0.00417134	0.180554		AlcoholMisuse2v3	GLP1R HbA1c	3733	2.81e-16	0.64244	1.55e-16	0.355955	0.00160534	0.00448972
				F-fatty food liking (GCST90094761)	GIPR.HbA1c	721	1.53e-20	0.528453	1.35e-20	0.46389	0.00765628	0.0162365		AlcoholMisuse2v3	GLP1R BMI	3732	1.07e-32	0.638666	5.93e-33	0.353884	0.00745021	0.0206186
				F-vegetarian liking (GCST90094863)	GIPR.HbA1c	632	2.02e-22	0.00696178	9.57e-21	0.329144	0.663894	NA		AlcoholMisuse2v4	GIPR HbA1c	3397	5.73e-25	0.906392	5.44e-26	0.0861458	0.00746184	0.079714
				F-vegetarian liking (GCST90094863)	GLP1R.HbA1c	904	0.000136455	0.940791	2.83e-06	0.0194485	0.0396217	0.670756		AlcoholMisuse2v4	GIPR BMI	3396	7.29e-90	0.910743	6.93e-91	0.0865627	0.00269426	0.0301855
				F-vegetarian liking (GCST90094863)	GLP1R.BMI	817	0.396656	0.582608	0.00764279	0.0112239	0.00186878	0.142735		AlcoholMisuse2v4	GLP1R HbA1c	3722	2.76e-16	0.631497	3.92e-17	0.0895644	0.278939	0.756951
				F-vegetarian liking (GCST90094863)	GIPR.BMI	503	3.47e-55	0.000279429	1.02e-53	0.007	0.992	NA		AlcoholMisuse2v4	GLP1R BMI	3718	1.46e-32	0.873601	2.08e-33	0.124215	0.00218432	0.0172811
				F-deep fried food liking (GCST90094753)	GLP1R.HbA1c	919	0.000117612	0.810884	2.57e-05	0.176921	0.0120512	0.0637721		AlcoholMisuse3v4	GIPR HbA1c	3403	5.58e-25	0.883906	7.04e-26	0.111396	0.00469768	0.0404646
				F-deep fried food liking (GCST90094753)	GLP1R.BMI	830	0.338344	0.497953	0.0646516	0.0951462	0.00390558	0.0394297		AlcoholMisuse3v4	GIPR BMI	3404	7.09e-90	0.885755	8.94e-91	0.111646	0.00259902	0.0227495
				F-deep fried food liking (GCST90094753)	GIPR.HbA1c	632	2.88e-20	0.992491	1.47e-22	0.00506668	0.00244222	0.325243		AlcoholMisuse3v4	GLP1R HbA1c	3735	2.37e-16	0.546716	2.99e-17	0.0686104	0.384674	0.848637
				F-deep fried food liking (GCST90094753)	GIPR.BMI	504	1.23e-51	0.992555	5.24e-54	0.004	0.003	0.428571		AlcoholMisuse3v4	GLP1R BMI	3732	1.4e-32	0.833682	1.75e-33	0.1046	0.0617178	0.371083
				F-low caloric food liking (GCST90094795)	GLP1R.HbA1c	901	0.000129	0.890258	1.87e-06	0.012816	0.096795	0.883077
				F-low caloric food liking (GCST90094795)	GIPR.BMI	502	8.17e-57	6.59e-06	6.74e-54	0.004	0.996	NA		F-coffee/alcohol liking (GCST90094737)	GIPR.HbA1c	3689	2.64379e-25	0.409108	3.79346e-25	0.587005	0.00388702	NA
				F-low caloric food liking (GCST90094795)	GLP1R.BMI	815	0.399107	0.585758	0.00535	0.00785	0.001935	0.197752		F-coffee/alcohol liking (GCST90094737)	GLP1R.HbA1c	3833	4.183e-16	0.959332	1.65306e-17	0.0379086	0.00275981	0.0678612
				F-low caloric food liking (GCST90094795)	GIPR.HbA1c	630	2.53e-23	0.000872	2.9e-20	0.998971	0.000157	NA		F-coffee/alcohol liking (GCST90094737)	GIPR.BMI	3689	3.30314e-90	0.41012	4.7399e-90	0.588507	0.00137347	NA
														F-coffee/alcohol liking (GCST90094737)	GLP1R.BMI	3833	1.64518e-32	0.959288	6.50157e-34	0.0379072	0.00280454	0.0688878
														F-fatty food liking (GCST90094761)	GLP1R.HbA1c	4304	3.95913e-16	0.914332	3.50772e-17	0.0810035	0.00466415	0.0544447
														F-fatty food liking (GCST90094761)	GIPR.BMI	4103	7.96759e-92	0.00989248	3.27831e-92	0.0030833	0.987024	NA
														F-fatty food liking (GCST90094761)	GLP1R.BMI	4303	1.52011e-32	0.905529	1.34664e-33	0.0802049	0.0142656	0.151006
														F-fatty food liking (GCST90094761)	GIPR.HbA1c	4101	4.48943e-25	0.706798	1.84683e-25	0.290754	0.00244709	0.00834611
														F-vegetarian liking (GCST90094863)	GIPR.HbA1c	3678	2.38922e-26	0.0376199	6.11115e-25	0.962243	0.000137617	NA
														F-vegetarian liking (GCST90094863)	GIPR.BMI	3673	4.92227e-94	6.11217e-05	1.25911e-92	0.000564108	0.999375	NA
														F-vegetarian liking (GCST90094863)	GLP1R.HbA1c	3804	4.11422e-16	0.936207	2.65893e-17	0.0605015	0.00329196	0.0516034
														F-vegetarian liking (GCST90094863)	GLP1R.BMI	3803	1.53551e-32	0.914715	9.92368e-34	0.0590899	0.0261954	0.30715
														F-deep fried food liking (GCST90094753)	GLP1R.HbA1c	3842	3.16358e-16	0.730618	7.60118e-17	0.175453	0.093929	0.348684
														F-deep fried food liking (GCST90094753)	GLP1R.BMI	3843	1.56367e-33	0.0931496	3.75718e-34	0.0214966	0.885354	NA
														F-deep fried food liking (GCST90094753)	GIPR.HbA1c	3699	6.04739e-25	0.952129	2.86633e-26	0.0451261	0.0027445	0.0573317
														F-deep fried food liking (GCST90094753)	GIPR.BMI	3699	7.6659e-90	0.951833	3.63485e-91	0.0451289	0.00303768	0.0630662
														F-low caloric food liking (GCST90094795)	GIPR.HbA1c	3665	1.64499e-27	0.00259	6.33482e-25	0.997403	6.97946e-06	NA
														F-low caloric food liking (GCST90094795)	GIPR.BMI	3664	2.69062e-95	3.34087e-06	1.03624e-92	0.000286955	0.99971	NA
														F-low caloric food liking (GCST90094795)	GLP1R.HbA1c	3792	4.14948e-16	0.936997	2.64427e-17	0.0597072	0.00329554	0.0523079
														F-low caloric food liking (GCST90094795)	GLP1R.BMI	3790	1.57326e-32	0.937216	1.00241e-33	0.0597122	0.00307135	0.0489197

## Sheet: S5 EAF Comparison
Table S5. Ancestry-specific carrier prevalences for GIPR and GLP1R instrument SNP sets
Ancestry	Instrument (biomarker and dataset information)	# SNPs in instrument	Average EAF	Plocus
European	GIPR (GIANT & UK Biobank, BMI, main analysis)	4	0.4225	0.843196
European	GIPR (MVP, BMI, main analysis)	9	0.469411	1
European	GIPR (MVP, HbA1c, main analysis)	5	0.53968	0.999994
European	GIPR (UK Biobank, HbA1c, main analysis)	4	0.5575	0.82062
European	GLP1R (GIANT & UK Biobank, BMI, main analysis)	2	0.445	0.905259
European	GLP1R (MVP, BMI, main analysis)	10	0.3754	1
European	GLP1R (MVP, Hba1c, main analysis)	11	0.643891	1
European	GLP1R (UK Biobank, HbA1c, main analysis)	3	0.696667	0.718532
East Asian	GIPR-BMI_East Asian	10	0.552	1
East Asian	GIPR-HbA1c_East Asian	1	0.46	0.7084
East Asian	GLP-1R-HbA1c_East Asian	1	0.25	0.4375
Arican	GLP1R-BMI_African	4	0.5235	0.999994
Arican	GLP1R-HbA1c_African	5	0.5794	1
Arican	GIPR-HbA1c_African	3	0.208	0.788023
Notes: EAF: effect allele frequency for the BMI reducing or HbA1c lowering variant. Plocus is the estimated probability that a randomly chosen individual from the population carries at least one of the receptor-activating alleles at that genetic locus. Plocus tells you the fraction of individuals who harbor any activation-associated allele at that locus.

## Sheet: S6 EUR MR (Part 2)
Supplementary Table 6. Mendelian randomization of GLP1R and GIPR instruments on alcohol and other substance use disorders and behaviors (European ancestry)
*BMI and HbA1c estimates have been aligned to the expected physiological response of GLP1R or GIPR analogs (lowered BMI or reduced HbA1c levels)
															P-value < 0.0025 (0.05/20 outcomes tested)
Instrument type (main analysis or sensitivity)	Target(s)	Biomarker	Exposure ID	Datasources	Outcome	Method	# SNPs	standard error	Beta (oriented to expected physiological response to GLP1R or GIPR agonism [lowered BMI or HbA1c, or increased brain gene expression)	Lower 95% CI	Upper 95% CI	Odds ratio	OR Lower 95% CI	OR upper 95% CI	MR estimate P-value	Cochran's Q	Cochran's Q Degrees of Freedom	Cochran's Q P-value	Egger Intercept	Egger Intercept SE	Egger Intercept Pvalue	Instrument R2 in exposure	Instrument R2 in outcome	Steiger direction (TRUE or FALSE)	Steiger P-value	Notes
Main analysis	GIPR	Body mass index (kg/m2)	GIPR (GIANT & UK Biobank, BMI, main analysis)	GIANT and UK Biobank	Binge drinking	Inverse variance weighted	4	0.147582	-0.378762	-0.668022	-0.0895015	NA	NA	NA	0.0102744	2.34149	3	0.504619	-0.00529139	0.00680683	0.518296	0.000523219	6.22e-05	TRUE	2.67e-07	BMI lowered via GIPR variants in the Pulit et al. meta-analysis of the GIANT cohorts and UK-Biobank.
						MR Egger	4	0.317787	-0.597543	-1.22041	0.0253196	NA	NA	NA	0.200811	1.73719	2	0.41954	-0.00529139	0.00680683	0.518296	0.000523219	6.22e-05	TRUE	2.67e-07
						Simple mode	4	0.249877	-0.448766	-0.938525	0.0409933	NA	NA	NA	0.17037	NA	NA	NA	-0.00529139	0.00680683	0.518296	0.000523219	6.22e-05	TRUE	2.67e-07
						Weighted median	4	0.163243	-0.469033	-0.788991	-0.149076	NA	NA	NA	0.00406318	NA	NA	NA	-0.00529139	0.00680683	0.518296	0.000523219	6.22e-05	TRUE	2.67e-07
						Weighted mode	4	0.171473	-0.466949	-0.803037	-0.130861	NA	NA	NA	0.0723566	NA	NA	NA	-0.00529139	0.00680683	0.518296	0.000523219	6.22e-05	TRUE	2.67e-07
Main analysis	GIPR	Body mass index (kg/m2)	GIPR (MVP, BMI, main analysis)	Million Veterans Program	Binge drinking	Inverse variance weighted	8	0.0630703	-0.143098	-0.266716	-0.01948	NA	NA	NA	0.0232767	6.30689	7	0.504407	-0.00184328	0.00447977	0.695023	0.00171392	7.99e-05	TRUE	2.02e-26	BMI lowered in the European ancestry participants in the Million Veterans Program GIPR variants that are also eQTLs in the GTEx sTobacco use disordery
						MR Egger	8	0.112046	-0.181006	-0.400616	0.0386043	NA	NA	NA	0.157338	6.13381	6	0.408369	-0.00184328	0.00447977	0.695023	0.00171392	7.99e-05	TRUE	2.02e-26
						Simple mode	8	0.133216	-0.19742	-0.458523	0.063683	NA	NA	NA	0.181909	NA	NA	NA	-0.00184328	0.00447977	0.695023	0.00171392	7.99e-05	TRUE	2.02e-26
						Weighted median	8	0.0730399	-0.208678	-0.351836	-0.0655195	NA	NA	NA	0.00427616	NA	NA	NA	-0.00184328	0.00447977	0.695023	0.00171392	7.99e-05	TRUE	2.02e-26
						Weighted mode	8	0.0823869	-0.209727	-0.371205	-0.0482484	NA	NA	NA	0.0383473	NA	NA	NA	-0.00184328	0.00447977	0.695023	0.00171392	7.99e-05	TRUE	2.02e-26
Main analysis	GIPR	HbA1c (% mmol/mol)	GIPR (MVP, HbA1c, main analysis)	Million Veterans Program	Binge drinking	Inverse variance weighted	5	0.119597	0.21815	-0.0162608	0.45256	NA	NA	NA	0.0681465	8.52016	4	0.0742786	0.00154198	0.0131889	0.914315	0.00115571	0.000108797	TRUE	7.16e-14	HbA1c lowered in the European ancestry participants in the Million Veterans Program GIPR variants that are also eQTLs in the GTEx sTobacco use disordery
						MR Egger	5	0.447177	0.267888	-0.608579	1.14435	NA	NA	NA	0.59135	8.48151	3	0.0370411	0.00154198	0.0131889	0.914315	0.00115571	0.000108797	TRUE	7.16e-14
						Simple mode	5	0.168317	0.227745	-0.102156	0.557647	NA	NA	NA	0.247451	NA	NA	NA	0.00154198	0.0131889	0.914315	0.00115571	0.000108797	TRUE	7.16e-14
						Weighted median	5	0.105518	0.187408	-0.0194077	0.394223	NA	NA	NA	0.0757211	NA	NA	NA	0.00154198	0.0131889	0.914315	0.00115571	0.000108797	TRUE	7.16e-14
						Weighted mode	5	0.116815	0.172578	-0.0563802	0.401536	NA	NA	NA	0.213641	NA	NA	NA	0.00154198	0.0131889	0.914315	0.00115571	0.000108797	TRUE	7.16e-14
Main analysis	GIPR	HbA1c (% mmol/mol)	GIPR (UK Biobank, HbA1c, main analysis)	UK Biobank	Binge drinking	Inverse variance weighted	4	0.141753	0.0362864	-0.24155	0.314123	NA	NA	NA	0.797964	1.60027	3	0.659329	0.00838259	0.020174	0.718103	0.000638293	1.16e-05	TRUE	3.49e-12	HbA1c lowered via GIPR variants in the UK Biobank
						MR Egger	4	0.821824	0.372648	-1.23813	1.98342	NA	NA	NA	0.69468	1.42761	2	0.489776	0.00838259	0.020174	0.718103	0.000638293	1.16e-05	TRUE	3.49e-12
						Simple mode	4	0.234712	-0.103545	-0.563581	0.356491	NA	NA	NA	0.688957	NA	NA	NA	0.00838259	0.020174	0.718103	0.000638293	1.16e-05	TRUE	3.49e-12
						Weighted median	4	0.161564	0.00278018	-0.313886	0.319446	NA	NA	NA	0.986271	NA	NA	NA	0.00838259	0.020174	0.718103	0.000638293	1.16e-05	TRUE	3.49e-12
						Weighted mode	4	0.188792	-0.0139479	-0.38398	0.356084	NA	NA	NA	0.945756	NA	NA	NA	0.00838259	0.020174	0.718103	0.000638293	1.16e-05	TRUE	3.49e-12
Main analysis	GIPR/GLP1R	Body mass index (kg/m2)	GIPR/GLP1R (GIANT & UK Biobank, BMI, main analysis)	GIANT and UK Biobank	Binge drinking	Inverse variance weighted	6	0.144434	-0.438128	-0.721219	-0.155036	NA	NA	NA	0.00241814	5.50084	5	0.357854	0.00150401	0.00516399	0.785339	0.000603041	0.000108917	TRUE	1.33e-06	BMI lowered via both GIPR and GLP1R variants in the Pulit et al. meta-analysis of the GIANT cohorts and UK-Biobank.
						MR Egger	6	0.305293	-0.362364	-0.960739	0.23601	NA	NA	NA	0.300926	5.3866	4	0.249878	0.00150401	0.00516399	0.785339	0.000603041	0.000108917	TRUE	1.33e-06
						Simple mode	6	0.264396	-0.366045	-0.884263	0.152172	NA	NA	NA	0.22482	NA	NA	NA	0.00150401	0.00516399	0.785339	0.000603041	0.000108917	TRUE	1.33e-06
						Weighted median	6	0.160329	-0.468818	-0.783063	-0.154573	NA	NA	NA	0.00345457	NA	NA	NA	0.00150401	0.00516399	0.785339	0.000603041	0.000108917	TRUE	1.33e-06
						Weighted mode	6	0.164282	-0.464031	-0.786024	-0.142038	NA	NA	NA	0.0369083	NA	NA	NA	0.00150401	0.00516399	0.785339	0.000603041	0.000108917	TRUE	1.33e-06
Main analysis	GIPR/GLP1R	Body mass index (kg/m2)	GIPR/GLP1R (MVP, BMI, main analysis)	Million Veterans Program	Binge drinking	Inverse variance weighted	18	0.0460283	-0.126984	-0.2172	-0.0367686	NA	NA	NA	0.00580097	14.3416	17	0.64279	0.000123843	0.00326301	0.970194	0.00309804	0.000153037	TRUE	1.03e-45	BMIC lowered in the European ancestry participants in the Million Veterans Program via both GIPR and GLP1R variants
						MR Egger	18	0.0943813	-0.123857	-0.308844	0.0611305	NA	NA	NA	0.207933	14.3402	16	0.573388	0.000123843	0.00326301	0.970194	0.00309804	0.000153037	TRUE	1.03e-45
						Simple mode	18	0.10708	-0.0395546	-0.249432	0.170322	NA	NA	NA	0.716396	NA	NA	NA	0.000123843	0.00326301	0.970194	0.00309804	0.000153037	TRUE	1.03e-45
						Weighted median	18	0.0606736	-0.176208	-0.295129	-0.0572883	NA	NA	NA	0.00368186	NA	NA	NA	0.000123843	0.00326301	0.970194	0.00309804	0.000153037	TRUE	1.03e-45
						Weighted mode	18	0.0746755	-0.16543	-0.311794	-0.0190658	NA	NA	NA	0.0406789	NA	NA	NA	0.000123843	0.00326301	0.970194	0.00309804	0.000153037	TRUE	1.03e-45
Main analysis	GIPR/GLP1R	HbA1c (% mmol/mol)	GIPR/GLP1R (MVP, HbA1c, main analysis)	Million Veterans Program	Binge drinking	Inverse variance weighted	16	0.0622409	0.048816	-0.0731762	0.170808	NA	NA	NA	0.43286	22.1198	15	0.104701	0.0022829	0.00593253	0.706161	0.00292334	0.000160523	TRUE	1.52e-39	HbA1c lowered in the European ancestry participants in the Million Veterans Program GIPR variants that are also eQTLs in the GTEx sTobacco use disordery
						MR Egger	16	0.199022	0.121322	-0.26876	0.511405	NA	NA	NA	0.551897	21.8883	14	0.0809392	0.0022829	0.00593253	0.706161	0.00292334	0.000160523	TRUE	1.52e-39
						Simple mode	16	0.128227	-0.0210959	-0.272421	0.230229	NA	NA	NA	0.871518	NA	NA	NA	0.0022829	0.00593253	0.706161	0.00292334	0.000160523	TRUE	1.52e-39
						Weighted median	16	0.0757859	0.0488802	-0.0996602	0.197421	NA	NA	NA	0.518942	NA	NA	NA	0.0022829	0.00593253	0.706161	0.00292334	0.000160523	TRUE	1.52e-39
						Weighted mode	16	0.127931	0.00592028	-0.244825	0.256666	NA	NA	NA	0.9637	NA	NA	NA	0.0022829	0.00593253	0.706161	0.00292334	0.000160523	TRUE	1.52e-39
Main analysis	GIPR/GLP1R	HbA1c (% mmol/mol)	GIPR/GLP1R (UK Biobank, HbA1c, main analysis)	UK Biobank	Binge drinking	Inverse variance weighted	7	0.117464	0.0910937	-0.139136	0.321323	NA	NA	NA	0.438042	3.29437	6	0.771096	0.0056915	0.00978558	0.586056	0.000921111	2.72e-05	TRUE	1.23e-15	HbA1c lowered via both GIPR and GLP1R variants in the UK-Biobank
						MR Egger	7	0.449567	0.343488	-0.537663	1.22464	NA	NA	NA	0.479325	2.95608	5	0.706756	0.0056915	0.00978558	0.586056	0.000921111	2.72e-05	TRUE	1.23e-15
						Simple mode	7	0.21662	-0.00168436	-0.42626	0.422891	NA	NA	NA	0.994048	NA	NA	NA	0.0056915	0.00978558	0.586056	0.000921111	2.72e-05	TRUE	1.23e-15
						Weighted median	7	0.152233	0.0230861	-0.275291	0.321463	NA	NA	NA	0.879463	NA	NA	NA	0.0056915	0.00978558	0.586056	0.000921111	2.72e-05	TRUE	1.23e-15
						Weighted mode	7	0.186325	0.00921564	-0.355981	0.374412	NA	NA	NA	0.962158	NA	NA	NA	0.0056915	0.00978558	0.586056	0.000921111	2.72e-05	TRUE	1.23e-15
Main analysis	GLP1R	Body mass index (kg/m2)	GLP1R (GIANT & UK Biobank, BMI, main analysis)	GIANT and UK Biobank	Binge drinking	Inverse variance weighted	2	0.528885	-0.837538	-1.87415	0.199077	NA	NA	NA	0.113287	1.90887	1	0.167089	NA	NA	NA	7.98e-05	4.67e-05	TRUE	0.474321	BMI lowered via GLP1R variants in the Pulit et al. meta-analysis of the GIANT cohorts and UK-Biobank.
Main analysis	GLP1R	Body mass index (kg/m2)	GLP1R (MVP, BMI, main analysis)	Million Veterans Program	Binge drinking	Inverse variance weighted	10	0.0673257	-0.10816	-0.240118	0.0237985	NA	NA	NA	0.10816	7.82868	9	0.551499	0.00459165	0.00566426	0.441021	0.00138412	7.26e-05	TRUE	5.6e-21	BMI lowered in the European ancestry participants in the Million Veterans Program GLP1R variants that are also eQTLs in the GTEx sTobacco use disordery
						MR Egger	10	0.185899	0.0323061	-0.332055	0.396667	NA	NA	NA	0.866353	7.17155	8	0.518242	0.00459165	0.00566426	0.441021	0.00138412	7.26e-05	TRUE	5.6e-21
						Simple mode	10	0.132018	-0.037027	-0.295783	0.221729	NA	NA	NA	0.785458	NA	NA	NA	0.00459165	0.00566426	0.441021	0.00138412	7.26e-05	TRUE	5.6e-21
						Weighted median	10	0.0871248	-0.044743	-0.215508	0.126022	NA	NA	NA	0.607566	NA	NA	NA	0.00459165	0.00566426	0.441021	0.00138412	7.26e-05	TRUE	5.6e-21
						Weighted mode	10	0.0932678	-0.037027	-0.219832	0.145778	NA	NA	NA	0.70062	NA	NA	NA	0.00459165	0.00566426	0.441021	0.00138412	7.26e-05	TRUE	5.6e-21
Main analysis	GLP1R	HbA1c (% mmol/mol)	GLP1R (MVP, Hba1c, main analysis)	Million Veterans Program	Binge drinking	Inverse variance weighted	11	0.0656897	-0.0599976	-0.188749	0.0687542	NA	NA	NA	0.361059	6.58567	10	0.763896	0.00344604	0.0059645	0.577594	0.00176763	5.17e-05	TRUE	1.72e-28	HbA1c lowered in the European ancestry participants in the Million Veterans Program GLP1R variants that are also eQTLs in the GTEx sTobacco use disordery
						MR Egger	11	0.19871	0.0483539	-0.341117	0.437825	NA	NA	NA	0.813198	6.25186	9	0.71447	0.00344604	0.0059645	0.577594	0.00176763	5.17e-05	TRUE	1.72e-28
						Simple mode	11	0.128551	0.0055844	-0.246376	0.257544	NA	NA	NA	0.966205	NA	NA	NA	0.00344604	0.0059645	0.577594	0.00176763	5.17e-05	TRUE	1.72e-28
						Weighted median	11	0.0865917	-0.0435637	-0.213283	0.126156	NA	NA	NA	0.614898	NA	NA	NA	0.00344604	0.0059645	0.577594	0.00176763	5.17e-05	TRUE	1.72e-28
						Weighted mode	11	0.128753	-0.00214817	-0.254504	0.250208	NA	NA	NA	0.987017	NA	NA	NA	0.00344604	0.0059645	0.577594	0.00176763	5.17e-05	TRUE	1.72e-28
Main analysis	GLP1R	HbA1c (% mmol/mol)	GLP1R (UK Biobank, HbA1c, main analysis)	UK Biobank	Binge drinking	Inverse variance weighted	3	0.209844	0.2112	-0.200095	0.622495	NA	NA	NA	0.314194	1.21702	2	0.544162	0.0146512	0.0139238	0.483798	0.000282818	1.55e-05	TRUE	4.19e-05	HbA1c lowered via GLP1R variants in the UK Biobank
						MR Egger	3	0.775163	0.996402	-0.522918	2.51572	NA	NA	NA	0.420906	0.109808	1	0.740363	0.0146512	0.0139238	0.483798	0.000282818	1.55e-05	TRUE	4.19e-05
						Simple mode	3	0.310314	0.046044	-0.562172	0.65426	NA	NA	NA	0.895653	NA	NA	NA	0.0146512	0.0139238	0.483798	0.000282818	1.55e-05	TRUE	4.19e-05
						Weighted median	3	0.25317	0.0851419	-0.411072	0.581355	NA	NA	NA	0.736642	NA	NA	NA	0.0146512	0.0139238	0.483798	0.000282818	1.55e-05	TRUE	4.19e-05
						Weighted mode	3	0.317651	0.0480561	-0.574541	0.670653	NA	NA	NA	0.893632	NA	NA	NA	0.0146512	0.0139238	0.483798	0.000282818	1.55e-05	TRUE	4.19e-05
Main analysis	GIPR	Body mass index (kg/m2)	GIPR (GIANT & UK Biobank, BMI, main analysis)	GIANT and UK Biobank	Broad Risk Drinking with Psychiatric comorbidities vs. Low Risk Alcohol Consumption(4v1)	Inverse variance weighted	4	0.214697	0.151946	-0.26886	0.572752	NA	NA	NA	0.479117	3.3177	3	0.345187	0.00141676	0.0121266	0.917669	0.000523219	2.09e-05	TRUE	3.6e-12	BMI lowered via GIPR variants in the Pulit et al. meta-analysis of the GIANT cohorts and UK-Biobank.
						MR Egger	4	0.565079	0.210436	-0.897118	1.31799	1.23422	0.407743	3.7359	0.745353	3.29521	2	0.192511	0.00141676	0.0121266	0.917669	0.000523219	2.09e-05	TRUE	3.6e-12
						Simple mode	4	0.470589	-0.438238	-1.36059	0.484116	0.645172	0.256509	1.62274	0.420416	NA	NA	NA	0.00141676	0.0121266	0.917669	0.000523219	2.09e-05	TRUE	3.6e-12
						Weighted median	4	0.232296	0.190924	-0.264377	0.646225	1.21037	0.767684	1.90832	0.411134	NA	NA	NA	0.00141676	0.0121266	0.917669	0.000523219	2.09e-05	TRUE	3.6e-12
						Weighted mode	4	0.237434	0.308584	-0.156786	0.773954	1.3615	0.854887	2.16832	0.284568	NA	NA	NA	0.00141676	0.0121266	0.917669	0.000523219	2.09e-05	TRUE	3.6e-12
Main analysis	GIPR	Body mass index (kg/m2)	GIPR (MVP, BMI, main analysis)	Million Veterans Program	Broad Risk Drinking with Psychiatric comorbidities vs. Low Risk Alcohol Consumption(4v1)	Inverse variance weighted	8	0.0877267	0.137002	-0.0349426	0.308946	1.14683	0.965661	1.36199	0.118362	3.71341	7	0.812132	0.00132137	0.0061514	0.837032	0.00171392	3.35e-05	TRUE	2.45e-37	BMI lowered in the European ancestry participants in the Million Veterans Program GIPR variants that are also eQTLs in the GTEx sTobacco use disordery
						MR Egger	8	0.154176	0.164236	-0.137949	0.466421	1.17849	0.871143	1.59428	0.327741	3.66727	6	0.721599	0.00132137	0.0061514	0.837032	0.00171392	3.35e-05	TRUE	2.45e-37
						Simple mode	8	0.168891	0.0740266	-0.257	0.405054	1.07684	0.773368	1.49938	0.67437	NA	NA	NA	0.00132137	0.0061514	0.837032	0.00171392	3.35e-05	TRUE	2.45e-37
						Weighted median	8	0.103942	0.13414	-0.0695857	0.337866	1.14355	0.93278	1.40195	0.196866	NA	NA	NA	0.00132137	0.0061514	0.837032	0.00171392	3.35e-05	TRUE	2.45e-37
						Weighted mode	8	0.112297	0.134804	-0.0852984	0.354906	1.14431	0.918238	1.42605	0.269018	NA	NA	NA	0.00132137	0.0061514	0.837032	0.00171392	3.35e-05	TRUE	2.45e-37
Main analysis	GIPR	HbA1c (% mmol/mol)	GIPR (MVP, HbA1c, main analysis)	Million Veterans Program	Broad Risk Drinking with Psychiatric comorbidities vs. Low Risk Alcohol Consumption(4v1)	Inverse variance weighted	5	0.153011	-0.418532	-0.718433	-0.11863	0.658012	0.487515	0.888136	0.0062323	6.90581	4	0.14095	-0.024874	0.0113289	0.115643	0.00112805	0.000108209	TRUE	1.27e-15	HbA1c lowered in the European ancestry participants in the Million Veterans Program GIPR variants that are also eQTLs in the GTEx sTobacco use disordery
						MR Egger	5	0.400387	-1.25963	-2.04439	-0.474871	0.283759	0.129459	0.621965	0.051423	2.08502	3	0.55495	-0.024874	0.0113289	0.115643	0.00112805	0.000108209	TRUE	1.27e-15
						Simple mode	5	0.232779	-0.0730363	-0.529282	0.38321	0.929567	0.589027	1.46699	0.769386	NA	NA	NA	-0.024874	0.0113289	0.115643	0.00112805	0.000108209	TRUE	1.27e-15
						Weighted median	5	0.147171	-0.439233	-0.727688	-0.150777	0.644531	0.483024	0.860039	0.0028404	NA	NA	NA	-0.024874	0.0113289	0.115643	0.00112805	0.000108209	TRUE	1.27e-15
						Weighted mode	5	0.180446	-0.48934	-0.843015	-0.135665	0.613031	0.430411	0.873135	0.0534361	NA	NA	NA	-0.024874	0.0113289	0.115643	0.00112805	0.000108209	TRUE	1.27e-15
Main analysis	GIPR	HbA1c (% mmol/mol)	GIPR (UK Biobank, HbA1c, main analysis)	UK Biobank	Broad Risk Drinking with Psychiatric comorbidities vs. Low Risk Alcohol Consumption(4v1)	Inverse variance weighted	4	0.197649	-0.41581	-0.803203	-0.0284176	0.659805	0.447892	0.971982	0.0353978	1.71885	3	0.632752	-0.0156591	0.0284017	0.63677	0.000638293	3.36e-05	TRUE	1.68e-11	HbA1c lowered via GIPR variants in the UK Biobank
						MR Egger	4	1.15821	-1.04501	-3.3151	1.22507	0.351688	0.0363305	3.40442	0.462144	1.41487	2	0.492907	-0.0156591	0.0284017	0.63677	0.000638293	3.36e-05	TRUE	1.68e-11
						Simple mode	4	0.351317	-0.362586	-1.05117	0.325995	0.695875	0.34953	1.38541	0.37795	NA	NA	NA	-0.0156591	0.0284017	0.63677	0.000638293	3.36e-05	TRUE	1.68e-11
						Weighted median	4	0.221163	-0.435707	-0.869186	-0.00222675	0.646807	0.419293	0.997776	0.0488305	NA	NA	NA	-0.0156591	0.0284017	0.63677	0.000638293	3.36e-05	TRUE	1.68e-11
						Weighted mode	4	0.267634	-0.494959	-1.01952	0.0296036	0.609596	0.360767	1.03005	0.161523	NA	NA	NA	-0.0156591	0.0284017	0.63677	0.000638293	3.36e-05	TRUE	1.68e-11
Main analysis	GIPR/GLP1R	Body mass index (kg/m2)	GIPR/GLP1R (GIANT & UK Biobank, BMI, main analysis)	GIANT and UK Biobank	Broad Risk Drinking with Psychiatric comorbidities vs. Low Risk Alcohol Consumption(4v1)	Inverse variance weighted	6	0.262816	0.0110044	-0.504114	0.526123	1.01107	0.60404	1.69236	0.966601	9.50891	5	0.0904078	0.00959945	0.00821721	0.307599	0.000603041	5.16e-05	TRUE	4.91e-11	BMI lowered via both GIPR and GLP1R variants in the Pulit et al. meta-analysis of the GIANT cohorts and UK-Biobank.
						MR Egger	6	0.48475	0.493529	-0.456581	1.44364	1.63809	0.633446	4.23608	0.366196	7.08995	4	0.13121	0.00959945	0.00821721	0.307599	0.000603041	5.16e-05	TRUE	4.91e-11
						Simple mode	6	0.445465	-0.209459	-1.08257	0.663652	0.811023	0.338724	1.94187	0.658005	NA	NA	NA	0.00959945	0.00821721	0.307599	0.000603041	5.16e-05	TRUE	4.91e-11
						Weighted median	6	0.225149	0.16986	-0.271432	0.611151	1.18514	0.762287	1.84255	0.45059	NA	NA	NA	0.00959945	0.00821721	0.307599	0.000603041	5.16e-05	TRUE	4.91e-11
						Weighted mode	6	0.215075	0.280908	-0.14064	0.702456	1.32433	0.868802	2.0187	0.248378	NA	NA	NA	0.00959945	0.00821721	0.307599	0.000603041	5.16e-05	TRUE	4.91e-11
Main analysis	GIPR/GLP1R	Body mass index (kg/m2)	GIPR/GLP1R (MVP, BMI, main analysis)	Million Veterans Program	Broad Risk Drinking with Psychiatric comorbidities vs. Low Risk Alcohol Consumption(4v1)	Inverse variance weighted	17	0.0750513	-0.0904539	-0.237554	0.0566466	0.913516	0.788554	1.05828	0.228115	21.3074	16	0.166996	0.00624777	0.00516197	0.244874	0.00300804	0.000126605	TRUE	4.3e-55	BMIC lowered in the European ancestry participants in the Million Veterans Program via both GIPR and GLP1R variants
						MR Egger	17	0.149581	0.0668955	-0.226284	0.360075	1.06918	0.797492	1.43344	0.661107	19.4116	15	0.195685	0.00624777	0.00516197	0.244874	0.00300804	0.000126605	TRUE	4.3e-55
						Simple mode	17	0.241737	-0.340022	-0.813826	0.133782	0.711755	0.443159	1.14314	0.178678	NA	NA	NA	0.00624777	0.00516197	0.244874	0.00300804	0.000126605	TRUE	4.3e-55
						Weighted median	17	0.106035	0.0140399	-0.193788	0.221868	1.01414	0.823833	1.24841	0.894661	NA	NA	NA	0.00624777	0.00516197	0.244874	0.00300804	0.000126605	TRUE	4.3e-55
						Weighted mode	17	0.127458	0.113508	-0.136309	0.363325	1.1202	0.872573	1.4381	0.386363	NA	NA	NA	0.00624777	0.00516197	0.244874	0.00300804	0.000126605	TRUE	4.3e-55
Main analysis	GIPR/GLP1R	HbA1c (% mmol/mol)	GIPR/GLP1R (MVP, HbA1c, main analysis)	Million Veterans Program	Broad Risk Drinking with Psychiatric comorbidities vs. Low Risk Alcohol Consumption(4v1)	Inverse variance weighted	15	0.084699	-0.342655	-0.508666	-0.176645	0.709883	0.601297	0.838077	5.22e-05	18.5209	14	0.184076	-0.0103265	0.00779335	0.207977	0.00277268	0.000218979	TRUE	4.6e-39	HbA1c lowered in the European ancestry participants in the Million Veterans Program GIPR variants that are also eQTLs in the GTEx sTobacco use disordery
						MR Egger	15	0.261253	-0.671112	-1.18317	-0.159056	0.51114	0.306307	0.852949	0.0233459	16.3172	13	0.232427	-0.0103265	0.00779335	0.207977	0.00277268	0.000218979	TRUE	4.6e-39
						Simple mode	15	0.173402	-0.316284	-0.656152	0.0235841	0.728852	0.518844	1.02386	0.0895674	NA	NA	NA	-0.0103265	0.00779335	0.207977	0.00277268	0.000218979	TRUE	4.6e-39
						Weighted median	15	0.107431	-0.38697	-0.597534	-0.176406	0.679112	0.550167	0.838278	0.000315724	NA	NA	NA	-0.0103265	0.00779335	0.207977	0.00277268	0.000218979	TRUE	4.6e-39
						Weighted mode	15	0.148272	-0.423678	-0.714291	-0.133066	0.654634	0.489539	0.875407	0.0126625	NA	NA	NA	-0.0103265	0.00779335	0.207977	0.00277268	0.000218979	TRUE	4.6e-39
Main analysis	GIPR/GLP1R	HbA1c (% mmol/mol)	GIPR/GLP1R (UK Biobank, HbA1c, main analysis)	UK Biobank	Broad Risk Drinking with Psychiatric comorbidities vs. Low Risk Alcohol Consumption(4v1)	Inverse variance weighted	7	0.163838	-0.483917	-0.805039	-0.162795	0.616364	0.44707	0.849765	0.00314053	2.36829	6	0.882907	0.00350797	0.0136947	0.808036	0.000921111	6.05e-05	TRUE	5.8e-15	HbA1c lowered via both GIPR and GLP1R variants in the UK-Biobank
						MR Egger	7	0.629761	-0.328156	-1.56249	0.906175	0.720251	0.209614	2.47484	0.624558	2.30267	5	0.805874	0.00350797	0.0136947	0.808036	0.000921111	6.05e-05	TRUE	5.8e-15
						Simple mode	7	0.31145	-0.600026	-1.21047	0.0104155	0.548797	0.298058	1.01047	0.102331	NA	NA	NA	0.00350797	0.0136947	0.808036	0.000921111	6.05e-05	TRUE	5.8e-15
						Weighted median	7	0.2076	-0.514521	-0.921418	-0.107624	0.597787	0.397955	0.897965	0.0131965	NA	NA	NA	0.00350797	0.0136947	0.808036	0.000921111	6.05e-05	TRUE	5.8e-15
						Weighted mode	7	0.260241	-0.54388	-1.05395	-0.0338073	0.580492	0.348557	0.966758	0.0816087	NA	NA	NA	0.00350797	0.0136947	0.808036	0.000921111	6.05e-05	TRUE	5.8e-15
Main analysis	GLP1R	Body mass index (kg/m2)	GLP1R (GIANT & UK Biobank, BMI, main analysis)	GIANT and UK Biobank	Broad Risk Drinking with Psychiatric comorbidities vs. Low Risk Alcohol Consumption(4v1)	Inverse variance weighted	2	0.83783	-0.943814	-2.58596	0.698332	0.389141	0.0753237	2.0104	0.259954	2.48596	1	0.114867	NA	NA	NA	7.98e-05	3.07e-05	TRUE	0.202764	BMI lowered via GLP1R variants in the Pulit et al. meta-analysis of the GIANT cohorts and UK-Biobank.
Main analysis	GLP1R	Body mass index (kg/m2)	GLP1R (MVP, BMI, main analysis)	Million Veterans Program	Broad Risk Drinking with Psychiatric comorbidities vs. Low Risk Alcohol Consumption(4v1)	Inverse variance weighted	9	0.0969068	-0.367833	-0.55777	-0.177896	0.692233	0.572484	0.83703	0.000147205	2.65958	8	0.953874	-0.00199753	0.00788068	0.807187	0.00129412	9.3e-05	TRUE	3.99e-21	BMI lowered in the European ancestry participants in the Million Veterans Program GLP1R variants that are also eQTLs in the GTEx sTobacco use disordery
						MR Egger	9	0.261105	-0.429289	-0.941055	0.0824777	0.650972	0.390216	1.08597	0.14415	2.59533	7	0.919749	-0.00199753	0.00788068	0.807187	0.00129412	9.3e-05	TRUE	3.99e-21
						Simple mode	9	0.175403	-0.375208	-0.718997	-0.0314194	0.687146	0.48724	0.969069	0.0648645	NA	NA	NA	-0.00199753	0.00788068	0.807187	0.00129412	9.3e-05	TRUE	3.99e-21
						Weighted median	9	0.129508	-0.405627	-0.659464	-0.151791	0.666558	0.517129	0.859167	0.00173584	NA	NA	NA	-0.00199753	0.00788068	0.807187	0.00129412	9.3e-05	TRUE	3.99e-21
						Weighted mode	9	0.144454	-0.40861	-0.691741	-0.12548	0.664573	0.500704	0.882073	0.0221964	NA	NA	NA	-0.00199753	0.00788068	0.807187	0.00129412	9.3e-05	TRUE	3.99e-21
Main analysis	GLP1R	HbA1c (% mmol/mol)	GLP1R (MVP, Hba1c, main analysis)	Million Veterans Program	Broad Risk Drinking with Psychiatric comorbidities vs. Low Risk Alcohol Consumption(4v1)	Inverse variance weighted	10	0.10465	-0.292096	-0.497209	-0.0869829	0.746697	0.608226	0.916693	0.00525159	10.9076	9	0.282092	-0.00309477	0.0104376	0.774399	0.00164463	0.00011077	TRUE	3.48e-25	HbA1c lowered in the European ancestry participants in the Million Veterans Program GLP1R variants that are also eQTLs in the GTEx sTobacco use disordery
						MR Egger	10	0.336646	-0.386393	-1.04622	0.273432	0.679504	0.351264	1.31447	0.284224	10.7891	8	0.213939	-0.00309477	0.0104376	0.774399	0.00164463	0.00011077	TRUE	3.48e-25
						Simple mode	10	0.186104	-0.203944	-0.568708	0.160821	0.815508	0.566256	1.17447	0.301598	NA	NA	NA	-0.00309477	0.0104376	0.774399	0.00164463	0.00011077	TRUE	3.48e-25
						Weighted median	10	0.129031	-0.38754	-0.64044	-0.13464	0.678724	0.52706	0.87403	0.00266916	NA	NA	NA	-0.00309477	0.0104376	0.774399	0.00164463	0.00011077	TRUE	3.48e-25
						Weighted mode	10	0.168678	-0.415649	-0.746258	-0.08504	0.659912	0.474137	0.918476	0.035913	NA	NA	NA	-0.00309477	0.0104376	0.774399	0.00164463	0.00011077	TRUE	3.48e-25
Main analysis	GLP1R	HbA1c (% mmol/mol)	GLP1R (UK Biobank, HbA1c, main analysis)	UK Biobank	Broad Risk Drinking with Psychiatric comorbidities vs. Low Risk Alcohol Consumption(4v1)	Inverse variance weighted	3	0.292908	-0.633494	-1.20759	-0.059395	0.530734	0.298916	0.942334	0.0305583	0.269927	2	0.873748	0.00554014	0.019482	0.823619	0.000282818	2.69e-05	TRUE	5.73e-05	HbA1c lowered via GLP1R variants in the UK Biobank
						MR Egger	3	1.08589	-0.336142	-2.46449	1.79221	0.714521	0.0850518	6.0027	0.808888	0.18906	1	0.6637	0.00554014	0.019482	0.823619	0.000282818	2.69e-05	TRUE	5.73e-05
						Simple mode	3	0.375922	-0.605873	-1.34268	0.130934	0.545598	0.261145	1.13989	0.248343	NA	NA	NA	0.00554014	0.019482	0.823619	0.000282818	2.69e-05	TRUE	5.73e-05
						Weighted median	3	0.354705	-0.624005	-1.31923	0.0712174	0.535794	0.267342	1.07381	0.07854	NA	NA	NA	0.00554014	0.019482	0.823619	0.000282818	2.69e-05	TRUE	5.73e-05
						Weighted mode	3	0.397929	-0.601286	-1.38123	0.178655	0.548106	0.25127	1.19561	0.269888	NA	NA	NA	0.00554014	0.019482	0.823619	0.000282818	2.69e-05	TRUE	5.73e-05
Main analysis	GIPR	Body mass index (kg/m2)	GIPR (GIANT & UK Biobank, BMI, main analysis)	GIANT and UK Biobank	Broad Risk Drinking with Psychiatric Comorbidities vs. Heavy Drinking (4v3)	Inverse variance weighted	4	0.207345	0.0490592	-0.357336	0.455455	1.05028	0.699537	1.57689	0.812962	0.955512	3	0.812015	0.00680211	0.00959216	0.551762	0.000523219	5.75e-06	TRUE	2.27e-14	BMI lowered via GIPR variants in the Pulit et al. meta-analysis of the GIANT cohorts and UK-Biobank.
						MR Egger	4	0.447179	0.33002	-0.54645	1.20649	1.391	0.579001	3.34173	0.537358	0.452644	2	0.797461	0.00680211	0.00959216	0.551762	0.000523219	5.75e-06	TRUE	2.27e-14
						Simple mode	4	0.33614	0.143684	-0.515151	0.802519	1.15452	0.597411	2.23115	0.697875	NA	NA	NA	0.00680211	0.00959216	0.551762	0.000523219	5.75e-06	TRUE	2.27e-14
						Weighted median	4	0.225399	0.10457	-0.337213	0.546353	1.11023	0.713757	1.72694	0.642695	NA	NA	NA	0.00680211	0.00959216	0.551762	0.000523219	5.75e-06	TRUE	2.27e-14
						Weighted mode	4	0.249191	0.104643	-0.383771	0.593056	1.11031	0.681288	1.80951	0.702798	NA	NA	NA	0.00680211	0.00959216	0.551762	0.000523219	5.75e-06	TRUE	2.27e-14
Main analysis	GIPR	Body mass index (kg/m2)	GIPR (MVP, BMI, main analysis)	Million Veterans Program	Broad Risk Drinking with Psychiatric Comorbidities vs. Heavy Drinking (4v3)	Inverse variance weighted	8	0.089091	-0.00253526	-0.177154	0.172083	0.997468	0.837651	1.18778	0.977298	3.26784	7	0.859169	0.00630814	0.00623844	0.350959	0.00171392	1.87e-05	TRUE	4.77e-39	BMI lowered in the European ancestry participants in the Million Veterans Program GIPR variants that are also eQTLs in the GTEx sTobacco use disordery
						MR Egger	8	0.156545	0.127624	-0.179204	0.434451	1.13613	0.835935	1.54412	0.446074	2.24537	6	0.895806	0.00630814	0.00623844	0.350959	0.00171392	1.87e-05	TRUE	4.77e-39
						Simple mode	8	0.162294	0.19255	-0.125546	0.510646	1.21234	0.882015	1.66637	0.274155	NA	NA	NA	0.00630814	0.00623844	0.350959	0.00171392	1.87e-05	TRUE	4.77e-39
						Weighted median	8	0.106435	-0.00216458	-0.210777	0.206448	0.997838	0.809955	1.2293	0.983774	NA	NA	NA	0.00630814	0.00623844	0.350959	0.00171392	1.87e-05	TRUE	4.77e-39
						Weighted mode	8	0.109092	-0.00417187	-0.217992	0.209648	0.995837	0.804132	1.23324	0.970563	NA	NA	NA	0.00630814	0.00623844	0.350959	0.00171392	1.87e-05	TRUE	4.77e-39
Main analysis	GIPR	HbA1c (% mmol/mol)	GIPR (MVP, HbA1c, main analysis)	Million Veterans Program	Broad Risk Drinking with Psychiatric Comorbidities vs. Heavy Drinking (4v3)	Inverse variance weighted	5	0.117978	-0.1857	-0.416937	0.0455369	0.830523	0.659062	1.04659	0.115482	1.61032	4	0.806936	-0.00982521	0.0114772	0.454893	0.00112805	2.34e-05	TRUE	1.66e-22	HbA1c lowered in the European ancestry participants in the Million Veterans Program GIPR variants that are also eQTLs in the GTEx sTobacco use disordery
						MR Egger	5	0.405692	-0.517989	-1.31315	0.277167	0.595717	0.268973	1.31939	0.291535	0.877475	3	0.83086	-0.00982521	0.0114772	0.454893	0.00112805	2.34e-05	TRUE	1.66e-22
						Simple mode	5	0.182772	-0.258139	-0.616372	0.100094	0.772488	0.5399	1.10527	0.230705	NA	NA	NA	-0.00982521	0.0114772	0.454893	0.00112805	2.34e-05	TRUE	1.66e-22
						Weighted median	5	0.139595	-0.219239	-0.492846	0.0543678	0.80313	0.610885	1.05587	0.116291	NA	NA	NA	-0.00982521	0.0114772	0.454893	0.00112805	2.34e-05	TRUE	1.66e-22
						Weighted mode	5	0.15454	-0.22535	-0.528249	0.0775491	0.798237	0.589637	1.08064	0.218535	NA	NA	NA	-0.00982521	0.0114772	0.454893	0.00112805	2.34e-05	TRUE	1.66e-22
Main analysis	GIPR	HbA1c (% mmol/mol)	GIPR (UK Biobank, HbA1c, main analysis)	UK Biobank	Broad Risk Drinking with Psychiatric Comorbidities vs. Heavy Drinking (4v3)	Inverse variance weighted	4	0.200342	-0.574663	-0.967333	-0.181993	0.562894	0.380095	0.833607	0.00412537	0.60395	3	0.895528	-0.00216559	0.0287724	0.946854	0.000638293	5.05e-05	TRUE	6.42e-10	HbA1c lowered via GIPR variants in the UK Biobank
						MR Egger	4	1.17309	-0.66166	-2.96092	1.6376	0.515994	0.0517715	5.14279	0.629546	0.598285	2	0.741454	-0.00216559	0.0287724	0.946854	0.000638293	5.05e-05	TRUE	6.42e-10
						Simple mode	4	0.322438	-0.366738	-0.998716	0.265241	0.692991	0.368352	1.30374	0.337997	NA	NA	NA	-0.00216559	0.0287724	0.946854	0.000638293	5.05e-05	TRUE	6.42e-10
						Weighted median	4	0.231612	-0.575088	-1.02905	-0.121129	0.562655	0.357347	0.88592	0.0130288	NA	NA	NA	-0.00216559	0.0287724	0.946854	0.000638293	5.05e-05	TRUE	6.42e-10
						Weighted mode	4	0.263151	-0.711376	-1.22715	-0.1956	0.490968	0.293126	0.822341	0.0735803	NA	NA	NA	-0.00216559	0.0287724	0.946854	0.000638293	5.05e-05	TRUE	6.42e-10
Main analysis	GIPR/GLP1R	Body mass index (kg/m2)	GIPR/GLP1R (GIANT & UK Biobank, BMI, main analysis)	GIANT and UK Biobank	Broad Risk Drinking with Psychiatric Comorbidities vs. Heavy Drinking (4v3)	Inverse variance weighted	6	0.335281	-0.143414	-0.800565	0.513736	0.866395	0.449075	1.67152	0.668838	15.0139	5	0.010303	0.015146	0.0094741	0.185138	0.000603041	8.88e-05	TRUE	1.9e-08	BMI lowered via both GIPR and GLP1R variants in the Pulit et al. meta-analysis of the GIANT cohorts and UK-Biobank.
						MR Egger	6	0.55952	0.618813	-0.477846	1.71547	1.85672	0.620118	5.55929	0.330778	9.16076	4	0.0572045	0.015146	0.0094741	0.185138	0.000603041	8.88e-05	TRUE	1.9e-08
						Simple mode	6	0.303055	0.115459	-0.478528	0.709446	1.12239	0.619695	2.03287	0.718865	NA	NA	NA	0.015146	0.0094741	0.185138	0.000603041	8.88e-05	TRUE	1.9e-08
						Weighted median	6	0.217158	0.0972488	-0.328382	0.522879	1.10213	0.720088	1.68688	0.65428	NA	NA	NA	0.015146	0.0094741	0.185138	0.000603041	8.88e-05	TRUE	1.9e-08
						Weighted mode	6	0.230551	0.108144	-0.343736	0.560024	1.11421	0.709116	1.75071	0.658763	NA	NA	NA	0.015146	0.0094741	0.185138	0.000603041	8.88e-05	TRUE	1.9e-08
Main analysis	GIPR/GLP1R	Body mass index (kg/m2)	GIPR/GLP1R (MVP, BMI, main analysis)	Million Veterans Program	Broad Risk Drinking with Psychiatric Comorbidities vs. Heavy Drinking (4v3)	Inverse variance weighted	17	0.0782557	-0.214993	-0.368374	-0.0616118	0.806547	0.691858	0.940248	0.00600856	22.5163	16	0.127289	0.00979947	0.0050389	0.0707979	0.00300804	0.000189022	TRUE	1.36e-47	BMIC lowered in the European ancestry participants in the Million Veterans Program via both GIPR and GLP1R variants
						MR Egger	17	0.146122	0.0320373	-0.254363	0.318437	1.03256	0.775411	1.37498	0.829411	17.9823	15	0.2636	0.00979947	0.0050389	0.0707979	0.00300804	0.000189022	TRUE	1.36e-47
						Simple mode	17	0.226688	-0.396887	-0.841195	0.0474212	0.67241	0.431195	1.04856	0.0991247	NA	NA	NA	0.00979947	0.0050389	0.0707979	0.00300804	0.000189022	TRUE	1.36e-47
						Weighted median	17	0.101027	-0.0294007	-0.227413	0.168612	0.971027	0.796591	1.18366	0.771037	NA	NA	NA	0.00979947	0.0050389	0.0707979	0.00300804	0.000189022	TRUE	1.36e-47
						Weighted mode	17	0.12445	-0.017176	-0.261098	0.226746	0.982971	0.770205	1.25451	0.891951	NA	NA	NA	0.00979947	0.0050389	0.0707979	0.00300804	0.000189022	TRUE	1.36e-47
Main analysis	GIPR/GLP1R	HbA1c (% mmol/mol)	GIPR/GLP1R (MVP, HbA1c, main analysis)	Million Veterans Program	Broad Risk Drinking with Psychiatric Comorbidities vs. Heavy Drinking (4v3)	Inverse variance weighted	15	0.0861842	-0.288829	-0.45775	-0.119908	0.74914	0.632706	0.887002	0.000804341	18.6766	14	0.177679	0.000484912	0.00844339	0.955075	0.00277268	0.000192876	TRUE	1.16e-39	HbA1c lowered in the European ancestry participants in the Million Veterans Program GIPR variants that are also eQTLs in the GTEx sTobacco use disordery
						MR Egger	15	0.283085	-0.273404	-0.828251	0.281444	0.760786	0.436813	1.32504	0.351769	18.6718	13	0.133635	0.000484912	0.00844339	0.955075	0.00277268	0.000192876	TRUE	1.16e-39
						Simple mode	15	0.208289	-0.319645	-0.727891	0.088601	0.726407	0.482926	1.09264	0.147162	NA	NA	NA	0.000484912	0.00844339	0.955075	0.00277268	0.000192876	TRUE	1.16e-39
						Weighted median	15	0.112073	-0.26092	-0.480583	-0.0412563	0.770343	0.618423	0.959583	0.0199058	NA	NA	NA	0.000484912	0.00844339	0.955075	0.00277268	0.000192876	TRUE	1.16e-39
						Weighted mode	15	0.181834	-0.253475	-0.609869	0.102919	0.776099	0.543422	1.1084	0.185051	NA	NA	NA	0.000484912	0.00844339	0.955075	0.00277268	0.000192876	TRUE	1.16e-39
Main analysis	GIPR/GLP1R	HbA1c (% mmol/mol)	GIPR/GLP1R (UK Biobank, HbA1c, main analysis)	UK Biobank	Broad Risk Drinking with Psychiatric Comorbidities vs. Heavy Drinking (4v3)	Inverse variance weighted	7	0.166005	-0.613982	-0.939352	-0.288612	0.541192	0.390881	0.749303	0.000216813	4.55039	6	0.602628	0.0135629	0.0138546	0.372564	0.000921111	0.000104206	TRUE	6.96e-12	HbA1c lowered via both GIPR and GLP1R variants in the UK-Biobank
						MR Egger	7	0.637475	-0.0114579	-1.26091	1.23799	0.988607	0.283397	3.44868	0.986355	3.59205	5	0.609508	0.0135629	0.0138546	0.372564	0.000921111	0.000104206	TRUE	6.96e-12
						Simple mode	7	0.320235	-0.497914	-1.12557	0.129748	0.607797	0.324466	1.13854	0.170983	NA	NA	NA	0.0135629	0.0138546	0.372564	0.000921111	0.000104206	TRUE	6.96e-12
						Weighted median	7	0.217389	-0.611647	-1.03773	-0.185564	0.542457	0.354258	0.830635	0.00489894	NA	NA	NA	0.0135629	0.0138546	0.372564	0.000921111	0.000104206	TRUE	6.96e-12
						Weighted mode	7	0.272079	-0.638855	-1.17213	-0.105579	0.527897	0.309706	0.899803	0.0572111	NA	NA	NA	0.0135629	0.0138546	0.372564	0.000921111	0.000104206	TRUE	6.96e-12
Main analysis	GLP1R	Body mass index (kg/m2)	GLP1R (GIANT & UK Biobank, BMI, main analysis)	GIANT and UK Biobank	Broad Risk Drinking with Psychiatric Comorbidities vs. Heavy Drinking (4v3)	Inverse variance weighted	2	1.46319	-1.44044	-4.3083	1.42742	0.236825	0.0134565	4.16795	0.324896	7.38997	1	0.00655886	NA	NA	NA	7.98e-05	8.3e-05	FALSE	0.94814	BMI lowered via GLP1R variants in the Pulit et al. meta-analysis of the GIANT cohorts and UK-Biobank.
Main analysis	GLP1R	Body mass index (kg/m2)	GLP1R (MVP, BMI, main analysis)	Million Veterans Program	Broad Risk Drinking with Psychiatric Comorbidities vs. Heavy Drinking (4v3)	Inverse variance weighted	9	0.098149	-0.472836	-0.665208	-0.280464	0.623232	0.514167	0.755433	1.45e-06	6.65915	8	0.573814	0.00187982	0.00798557	0.820635	0.00129412	0.000170362	TRUE	6.78e-16	BMI lowered in the European ancestry participants in the Million Veterans Program GLP1R variants that are also eQTLs in the GTEx sTobacco use disordery
						MR Egger	9	0.264525	-0.415011	-0.933479	0.103457	0.660333	0.393183	1.109	0.160661	6.60373	7	0.47127	0.00187982	0.00798557	0.820635	0.00129412	0.000170362	TRUE	6.78e-16
						Simple mode	9	0.208424	-0.441119	-0.849631	-0.0326081	0.643316	0.427573	0.967918	0.0671954	NA	NA	NA	0.00187982	0.00798557	0.820635	0.00129412	0.000170362	TRUE	6.78e-16
						Weighted median	9	0.139104	-0.452552	-0.725197	-0.179907	0.636003	0.484229	0.835348	0.00114062	NA	NA	NA	0.00187982	0.00798557	0.820635	0.00129412	0.000170362	TRUE	6.78e-16
						Weighted mode	9	0.174556	-0.435195	-0.777325	-0.0930662	0.647138	0.459634	0.911133	0.0373379	NA	NA	NA	0.00187982	0.00798557	0.820635	0.00129412	0.000170362	TRUE	6.78e-16
Main analysis	GLP1R	HbA1c (% mmol/mol)	GLP1R (MVP, Hba1c, main analysis)	Million Veterans Program	Broad Risk Drinking with Psychiatric Comorbidities vs. Heavy Drinking (4v3)	Inverse variance weighted	10	0.127609	-0.357587	-0.607702	-0.107473	0.699362	0.544601	0.8981	0.00507543	15.7927	9	0.0713388	0.00904353	0.0123816	0.485981	0.00164463	0.00016946	TRUE	8.1e-21	HbA1c lowered in the European ancestry participants in the Million Veterans Program GLP1R variants that are also eQTLs in the GTEx sTobacco use disordery
						MR Egger	10	0.399391	-0.0820231	-0.864829	0.700783	0.921251	0.421124	2.01533	0.842412	14.8054	8	0.0630419	0.00904353	0.0123816	0.485981	0.00164463	0.00016946	TRUE	8.1e-21
						Simple mode	10	0.307892	-0.492895	-1.09636	0.110574	0.610856	0.334084	1.11692	0.143871	NA	NA	NA	0.00904353	0.0123816	0.485981	0.00164463	0.00016946	TRUE	8.1e-21
						Weighted median	10	0.147836	-0.408218	-0.697978	-0.118459	0.664834	0.497591	0.888288	0.00575746	NA	NA	NA	0.00904353	0.0123816	0.485981	0.00164463	0.00016946	TRUE	8.1e-21
						Weighted mode	10	0.256104	-0.610735	-1.1127	-0.10877	0.542952	0.328671	0.896937	0.0409107	NA	NA	NA	0.00904353	0.0123816	0.485981	0.00164463	0.00016946	TRUE	8.1e-21
Main analysis	GLP1R	HbA1c (% mmol/mol)	GLP1R (UK Biobank, HbA1c, main analysis)	UK Biobank	Broad Risk Drinking with Psychiatric Comorbidities vs. Heavy Drinking (4v3)	Inverse variance weighted	3	0.41	-0.700118	-1.50372	0.103482	0.496527	0.222302	1.10903	0.0877095	3.82354	2	0.147819	0.0233899	0.0307219	0.585737	0.000282818	5.37e-05	TRUE	0.00123057	HbA1c lowered via GLP1R variants in the UK Biobank
						MR Egger	3	1.71422	0.55684	-2.80302	3.9167	1.74515	0.0606266	50.2345	0.800048	2.4205	1	0.119756	0.0233899	0.0307219	0.585737	0.000282818	5.37e-05	TRUE	0.00123057
						Simple mode	3	0.542985	-0.84222	-1.90647	0.22203	0.430753	0.148604	1.24861	0.26104	NA	NA	NA	0.0233899	0.0307219	0.585737	0.000282818	5.37e-05	TRUE	0.00123057
						Weighted median	3	0.42085	-0.676488	-1.50135	0.148379	0.508399	0.222828	1.15995	0.10796	NA	NA	NA	0.0233899	0.0307219	0.585737	0.000282818	5.37e-05	TRUE	0.00123057
						Weighted mode	3	0.532677	-0.728455	-1.7725	0.315592	0.482654	0.169907	1.37107	0.304856	NA	NA	NA	0.0233899	0.0307219	0.585737	0.000282818	5.37e-05	TRUE	0.00123057
Main analysis	GIPR	Body mass index (kg/m2)	GIPR (GIANT & UK Biobank, BMI, main analysis)	GIANT and UK Biobank	Broad Risk Drinking with Psychiatric Comorbidities vs. Internalizing Drinking Behavior (4v2)	Inverse variance weighted	4	0.204848	0.0570054	-0.344497	0.458508	1.05866	0.708577	1.58171	0.780797	2.09118	3	0.553699	-0.00724189	0.00947713	0.524625	0.000523219	1.12e-05	TRUE	4.45e-14	BMI lowered via GIPR variants in the Pulit et al. meta-analysis of the GIANT cohorts and UK-Biobank.
						MR Egger	4	0.441771	-0.242085	-1.10796	0.623785	0.784989	0.330233	1.86598	0.63869	1.50727	2	0.470654	-0.00724189	0.00947713	0.524625	0.000523219	1.12e-05	TRUE	4.45e-14
						Simple mode	4	0.380988	0.158775	-0.587962	0.905513	1.17207	0.555458	2.4732	0.704888	NA	NA	NA	-0.00724189	0.00947713	0.524625	0.000523219	1.12e-05	TRUE	4.45e-14
						Weighted median	4	0.225767	0.0834454	-0.359057	0.525948	1.08703	0.698334	1.69206	0.711674	NA	NA	NA	-0.00724189	0.00947713	0.524625	0.000523219	1.12e-05	TRUE	4.45e-14
						Weighted mode	4	0.265081	0.0908924	-0.428666	0.610451	1.09515	0.651377	1.84126	0.754305	NA	NA	NA	-0.00724189	0.00947713	0.524625	0.000523219	1.12e-05	TRUE	4.45e-14
Main analysis	GIPR	Body mass index (kg/m2)	GIPR (MVP, BMI, main analysis)	Million Veterans Program	Broad Risk Drinking with Psychiatric Comorbidities vs. Internalizing Drinking Behavior (4v2)	Inverse variance weighted	8	0.0881062	0.0662073	-0.106481	0.238895	1.06845	0.898992	1.26985	0.452383	1.37608	7	0.986293	-0.00115294	0.00617309	0.857997	0.00171392	1.01e-05	TRUE	5.03e-44	BMI lowered in the European ancestry participants in the Million Veterans Program GIPR variants that are also eQTLs in the GTEx sTobacco use disordery
						MR Egger	8	0.154821	0.0424306	-0.261018	0.345879	1.04334	0.770267	1.41323	0.793227	1.3412	6	0.969338	-0.00115294	0.00617309	0.857997	0.00171392	1.01e-05	TRUE	5.03e-44
						Simple mode	8	0.184664	0.106853	-0.255089	0.468795	1.11277	0.774848	1.59807	0.580968	NA	NA	NA	-0.00115294	0.00617309	0.857997	0.00171392	1.01e-05	TRUE	5.03e-44
						Weighted median	8	0.100018	0.0542859	-0.141749	0.250321	1.05579	0.867839	1.28444	0.587293	NA	NA	NA	-0.00115294	0.00617309	0.857997	0.00171392	1.01e-05	TRUE	5.03e-44
						Weighted mode	8	0.109744	0.0522145	-0.162884	0.267313	1.0536	0.84969	1.30645	0.648718	NA	NA	NA	-0.00115294	0.00617309	0.857997	0.00171392	1.01e-05	TRUE	5.03e-44
Main analysis	GIPR	HbA1c (% mmol/mol)	GIPR (MVP, HbA1c, main analysis)	Million Veterans Program	Broad Risk Drinking with Psychiatric Comorbidities vs. Internalizing Drinking Behavior (4v2)	Inverse variance weighted	5	0.14292	-0.197639	-0.477761	0.0824836	0.820666	0.62017	1.08598	0.166706	5.99466	4	0.199547	-0.0174179	0.0125537	0.259401	0.00112805	4.66e-05	TRUE	7.83e-21	HbA1c lowered in the European ancestry participants in the Million Veterans Program GIPR variants that are also eQTLs in the GTEx sTobacco use disordery
						MR Egger	5	0.443391	-0.786301	-1.65535	0.0827446	0.455526	0.191026	1.08626	0.174273	3.65152	3	0.301636	-0.0174179	0.0125537	0.259401	0.00112805	4.66e-05	TRUE	7.83e-21
						Simple mode	5	0.210226	-0.113743	-0.525785	0.298299	0.892487	0.591091	1.34756	0.617195	NA	NA	NA	-0.0174179	0.0125537	0.259401	0.00112805	4.66e-05	TRUE	7.83e-21
						Weighted median	5	0.143164	-0.198533	-0.479133	0.0820677	0.819933	0.61932	1.08553	0.165516	NA	NA	NA	-0.0174179	0.0125537	0.259401	0.00112805	4.66e-05	TRUE	7.83e-21
						Weighted mode	5	0.178795	-0.210946	-0.561384	0.139492	0.809818	0.570419	1.14969	0.303446	NA	NA	NA	-0.0174179	0.0125537	0.259401	0.00112805	4.66e-05	TRUE	7.83e-21
Main analysis	GIPR	HbA1c (% mmol/mol)	GIPR (UK Biobank, HbA1c, main analysis)	UK Biobank	Broad Risk Drinking with Psychiatric Comorbidities vs. Internalizing Drinking Behavior (4v2)	Inverse variance weighted	4	0.198013	-0.525255	-0.913359	-0.13715	0.591405	0.401174	0.87184	0.0079867	1.28784	3	0.732023	0.0173285	0.0284451	0.60438	0.000638293	4.35e-05	TRUE	5.8e-11	HbA1c lowered via GIPR variants in the UK Biobank
						MR Egger	4	1.1598	0.170916	-2.1023	2.44413	1.18639	0.122175	11.5206	0.896358	0.916723	2	0.632319	0.0173285	0.0284451	0.60438	0.000638293	4.35e-05	TRUE	5.8e-11
						Simple mode	4	0.342846	-0.590697	-1.26268	0.0812822	0.553941	0.282896	1.08468	0.183377	NA	NA	NA	0.0173285	0.0284451	0.60438	0.000638293	4.35e-05	TRUE	5.8e-11
						Weighted median	4	0.231647	-0.62624	-1.08027	-0.172211	0.534598	0.339504	0.841802	0.00686303	NA	NA	NA	0.0173285	0.0284451	0.60438	0.000638293	4.35e-05	TRUE	5.8e-11
						Weighted mode	4	0.266336	-0.664033	-1.18605	-0.142014	0.514771	0.305425	0.867609	0.0882333	NA	NA	NA	0.0173285	0.0284451	0.60438	0.000638293	4.35e-05	TRUE	5.8e-11
Main analysis	GIPR/GLP1R	Body mass index (kg/m2)	GIPR/GLP1R (GIANT & UK Biobank, BMI, main analysis)	GIANT and UK Biobank	Broad Risk Drinking with Psychiatric Comorbidities vs. Internalizing Drinking Behavior (4v2)	Inverse variance weighted	6	0.292123	-0.103767	-0.676328	0.468794	0.901435	0.508481	1.59807	0.722427	11.6687	5	0.0396197	0.00716666	0.00995268	0.511311	0.000603041	6.22e-05	TRUE	1.39e-10	BMI lowered via both GIPR and GLP1R variants in the Pulit et al. meta-analysis of the GIANT cohorts and UK-Biobank.
						MR Egger	6	0.587225	0.25656	-0.894401	1.40752	1.29248	0.408852	4.08581	0.684733	10.3297	4	0.0352248	0.00716666	0.00995268	0.511311	0.000603041	6.22e-05	TRUE	1.39e-10
						Simple mode	6	0.338649	0.0781707	-0.585581	0.741922	1.08131	0.556782	2.09997	0.826594	NA	NA	NA	0.00716666	0.00995268	0.511311	0.000603041	6.22e-05	TRUE	1.39e-10
						Weighted median	6	0.219186	0.0684093	-0.361196	0.498014	1.0708	0.696843	1.64545	0.75496	NA	NA	NA	0.00716666	0.00995268	0.511311	0.000603041	6.22e-05	TRUE	1.39e-10
						Weighted mode	6	0.226193	0.0781707	-0.365167	0.521509	1.08131	0.694081	1.68457	0.743714	NA	NA	NA	0.00716666	0.00995268	0.511311	0.000603041	6.22e-05	TRUE	1.39e-10
Main analysis	GIPR/GLP1R	Body mass index (kg/m2)	GIPR/GLP1R (MVP, BMI, main analysis)	Million Veterans Program	Broad Risk Drinking with Psychiatric Comorbidities vs. Internalizing Drinking Behavior (4v2)	Inverse variance weighted	17	0.071694	-0.0714861	-0.212006	0.0690342	0.931009	0.80896	1.07147	0.318716	19.3023	16	0.253299	0.00182167	0.00514495	0.728215	0.00300804	0.000106431	TRUE	3.89e-59	BMIC lowered in the European ancestry participants in the Million Veterans Program via both GIPR and GLP1R variants
						MR Egger	17	0.149127	-0.0255914	-0.31788	0.266697	0.974733	0.72769	1.30564	0.866039	19.1423	15	0.207357	0.00182167	0.00514495	0.728215	0.00300804	0.000106431	TRUE	3.89e-59
						Simple mode	17	0.169313	0.169383	-0.162471	0.501236	1.18457	0.850041	1.65076	0.332002	NA	NA	NA	0.00182167	0.00514495	0.728215	0.00300804	0.000106431	TRUE	3.89e-59
						Weighted median	17	0.0945007	-0.00921344	-0.194435	0.176008	0.990829	0.8233	1.19245	0.922332	NA	NA	NA	0.00182167	0.00514495	0.728215	0.00300804	0.000106431	TRUE	3.89e-59
						Weighted mode	17	0.106438	0.0403884	-0.16823	0.249007	1.04122	0.845159	1.28275	0.709339	NA	NA	NA	0.00182167	0.00514495	0.728215	0.00300804	0.000106431	TRUE	3.89e-59
Main analysis	GIPR/GLP1R	HbA1c (% mmol/mol)	GIPR/GLP1R (MVP, HbA1c, main analysis)	Million Veterans Program	Broad Risk Drinking with Psychiatric Comorbidities vs. Internalizing Drinking Behavior (4v2)	Inverse variance weighted	15	0.0868645	-0.21306	-0.383315	-0.0428056	0.808108	0.681598	0.958098	0.0141755	19.3664	14	0.151417	0.00305614	0.00847515	0.72419	0.00277268	0.000145635	TRUE	7.13e-46	HbA1c lowered in the European ancestry participants in the Million Veterans Program GIPR variants that are also eQTLs in the GTEx sTobacco use disordery
						MR Egger	15	0.284057	-0.11587	-0.672621	0.440882	0.890591	0.510369	1.55408	0.689978	19.1746	13	0.11779	0.00305614	0.00847515	0.72419	0.00277268	0.000145635	TRUE	7.13e-46
						Simple mode	15	0.168438	-0.0941435	-0.424283	0.235996	0.910152	0.654239	1.26617	0.585047	NA	NA	NA	0.00305614	0.00847515	0.72419	0.00277268	0.000145635	TRUE	7.13e-46
						Weighted median	15	0.101191	-0.127291	-0.325625	0.071042	0.880477	0.722076	1.07363	0.208414	NA	NA	NA	0.00305614	0.00847515	0.72419	0.00277268	0.000145635	TRUE	7.13e-46
						Weighted mode	15	0.152608	-0.125034	-0.424146	0.174079	0.882467	0.654328	1.19015	0.426337	NA	NA	NA	0.00305614	0.00847515	0.72419	0.00277268	0.000145635	TRUE	7.13e-46
Main analysis	GIPR/GLP1R	HbA1c (% mmol/mol)	GIPR/GLP1R (UK Biobank, HbA1c, main analysis)	UK Biobank	Broad Risk Drinking with Psychiatric Comorbidities vs. Internalizing Drinking Behavior (4v2)	Inverse variance weighted	7	0.16426	-0.449636	-0.771585	-0.127686	0.63786	0.46228	0.880129	0.00619377	4.15666	6	0.655485	0.00845825	0.0137256	0.564708	0.000921111	6.09e-05	TRUE	2.51e-15	HbA1c lowered via both GIPR and GLP1R variants in the UK-Biobank
						MR Egger	7	0.631128	-0.0741146	-1.31112	1.1629	0.928565	0.269517	3.19918	0.911089	3.77691	5	0.581961	0.00845825	0.0137256	0.564708	0.000921111	6.09e-05	TRUE	2.51e-15
						Simple mode	7	0.343362	-0.187596	-0.860586	0.485394	0.828949	0.422914	1.62482	0.604531	NA	NA	NA	0.00845825	0.0137256	0.564708	0.000921111	6.09e-05	TRUE	2.51e-15
						Weighted median	7	0.211956	-0.599441	-1.01487	-0.184007	0.549118	0.362448	0.83193	0.00468195	NA	NA	NA	0.00845825	0.0137256	0.564708	0.000921111	6.09e-05	TRUE	2.51e-15
						Weighted mode	7	0.270802	-0.655007	-1.18578	-0.124236	0.519438	0.305508	0.883171	0.0519499	NA	NA	NA	0.00845825	0.0137256	0.564708	0.000921111	6.09e-05	TRUE	2.51e-15
Main analysis	GLP1R	Body mass index (kg/m2)	GLP1R (GIANT & UK Biobank, BMI, main analysis)	GIANT and UK Biobank	Broad Risk Drinking with Psychiatric Comorbidities vs. Internalizing Drinking Behavior (4v2)	Inverse variance weighted	2	1.16677	-1.19309	-3.47996	1.09377	0.303281	0.0308088	2.9855	0.306513	4.78803	1	0.0286581	NA	NA	NA	7.98e-05	5.1e-05	TRUE	0.493599	BMI lowered via GLP1R variants in the Pulit et al. meta-analysis of the GIANT cohorts and UK-Biobank.
Main analysis	GLP1R	Body mass index (kg/m2)	GLP1R (MVP, BMI, main analysis)	Million Veterans Program	Broad Risk Drinking with Psychiatric Comorbidities vs. Internalizing Drinking Behavior (4v2)	Inverse variance weighted	9	0.12124	-0.238462	-0.476092	-0.000831449	0.787839	0.621206	0.999169	0.0491996	12.4512	8	0.13218	-0.00395897	0.0104366	0.715684	0.00129412	9.59e-05	TRUE	1.65e-21	BMI lowered in the European ancestry participants in the Million Veterans Program GLP1R variants that are also eQTLs in the GTEx sTobacco use disordery
						MR Egger	9	0.345667	-0.360219	-1.03773	0.317288	0.697524	0.354259	1.3734	0.332014	12.2004	7	0.0941589	-0.00395897	0.0104366	0.715684	0.00129412	9.59e-05	TRUE	1.65e-21
						Simple mode	9	0.295646	-0.56537	-1.14484	0.0140949	0.56815	0.318276	1.01419	0.0922002	NA	NA	NA	-0.00395897	0.0104366	0.715684	0.00129412	9.59e-05	TRUE	1.65e-21
						Weighted median	9	0.139058	-0.371036	-0.643589	-0.0984819	0.690019	0.525403	0.906212	0.00762573	NA	NA	NA	-0.00395897	0.0104366	0.715684	0.00129412	9.59e-05	TRUE	1.65e-21
						Weighted mode	9	0.199497	-0.504963	-0.895977	-0.113948	0.603528	0.408209	0.892304	0.0351908	NA	NA	NA	-0.00395897	0.0104366	0.715684	0.00129412	9.59e-05	TRUE	1.65e-21
Main analysis	GLP1R	HbA1c (% mmol/mol)	GLP1R (MVP, Hba1c, main analysis)	Million Veterans Program	Broad Risk Drinking with Psychiatric Comorbidities vs. Internalizing Drinking Behavior (4v2)	Inverse variance weighted	10	0.116113	-0.22335	-0.450932	0.0042319	0.799835	0.637034	1.00424	0.0544106	13.3426	9	0.147706	0.0163126	0.0101026	0.145042	0.00164463	9.9e-05	TRUE	8.41e-27	HbA1c lowered in the European ancestry participants in the Million Veterans Program GLP1R variants that are also eQTLs in the GTEx sTobacco use disordery
						MR Egger	10	0.325885	0.273705	-0.36503	0.912439	1.31483	0.694176	2.49039	0.425362	10.0631	8	0.260628	0.0163126	0.0101026	0.145042	0.00164463	9.9e-05	TRUE	8.41e-27
						Simple mode	10	0.190031	-0.0919667	-0.464428	0.280495	0.912136	0.628494	1.32378	0.639976	NA	NA	NA	0.0163126	0.0101026	0.145042	0.00164463	9.9e-05	TRUE	8.41e-27
						Weighted median	10	0.129454	-0.108881	-0.362611	0.144849	0.896837	0.695857	1.15587	0.400304	NA	NA	NA	0.0163126	0.0101026	0.145042	0.00164463	9.9e-05	TRUE	8.41e-27
						Weighted mode	10	0.174227	-0.0956916	-0.437177	0.245794	0.908744	0.645857	1.27864	0.596207	NA	NA	NA	0.0163126	0.0101026	0.145042	0.00164463	9.9e-05	TRUE	8.41e-27
Main analysis	GLP1R	HbA1c (% mmol/mol)	GLP1R (UK Biobank, HbA1c, main analysis)	UK Biobank	Broad Risk Drinking with Psychiatric Comorbidities vs. Internalizing Drinking Behavior (4v2)	Inverse variance weighted	3	0.322292	-0.282777	-0.91447	0.348916	0.753688	0.400729	1.41753	0.380274	2.40118	2	0.301017	0.0189703	0.0236357	0.569434	0.000282818	1.74e-05	TRUE	9e-06	HbA1c lowered via GLP1R variants in the UK Biobank
						MR Egger	3	1.31839	0.736189	-1.84785	3.32023	2.08796	0.157576	27.6666	0.675788	1.46041	1	0.226865	0.0189703	0.0236357	0.569434	0.000282818	1.74e-05	TRUE	9e-06
						Simple mode	3	0.463921	0.00493541	-0.904349	0.91422	1.00495	0.404805	2.49483	0.992478	NA	NA	NA	0.0189703	0.0236357	0.569434	0.000282818	1.74e-05	TRUE	9e-06
						Weighted median	3	0.398617	-0.118842	-0.900132	0.662448	0.887948	0.406516	1.93953	0.7656	NA	NA	NA	0.0189703	0.0236357	0.569434	0.000282818	1.74e-05	TRUE	9e-06
						Weighted mode	3	0.482935	0.0109372	-0.935616	0.95749	1.011	0.392344	2.60515	0.983988	NA	NA	NA	0.0189703	0.0236357	0.569434	0.000282818	1.74e-05	TRUE	9e-06
Main analysis	GIPR	Body mass index (kg/m2)	GIPR (GIANT & UK Biobank, BMI, main analysis)	GIANT and UK Biobank	Cannabis use disorder (CUD)	Inverse variance weighted	4	0.270293	-0.0515925	-0.581367	0.478182	0.949716	0.559134	1.61314	0.848623	0.38125	3	0.944088	-0.000851952	0.015091	0.960113	0.000523219	4.62e-06	TRUE	1.34e-09	BMI lowered via GIPR variants in the Pulit et al. meta-analysis of the GIANT cohorts and UK-Biobank.
						MR Egger	4	0.621261	-0.083172	-1.30084	1.1345	0.920193	0.272302	3.10962	0.905757	0.378062	2	0.827761	-0.000851952	0.015091	0.960113	0.000523219	4.62e-06	TRUE	1.34e-09
						Simple mode	4	0.464591	0.218905	-0.691693	1.1295	1.24471	0.500728	3.09412	0.669659	NA	NA	NA	-0.000851952	0.015091	0.960113	0.000523219	4.62e-06	TRUE	1.34e-09
						Weighted median	4	0.283661	-0.047003	-0.602979	0.508973	0.954085	0.547179	1.66358	0.868392	NA	NA	NA	-0.000851952	0.015091	0.960113	0.000523219	4.62e-06	TRUE	1.34e-09
						Weighted mode	4	0.296778	-0.0693568	-0.651043	0.512329	0.932994	0.521502	1.66917	0.830258	NA	NA	NA	-0.000851952	0.015091	0.960113	0.000523219	4.62e-06	TRUE	1.34e-09
Main analysis	GIPR	Body mass index (kg/m2)	GIPR (MVP, BMI, main analysis)	Million Veterans Program	Cannabis use disorder (CUD)	Inverse variance weighted	9	0.114186	0.105622	-0.118181	0.329426	1.1114	0.888535	1.39017	0.354962	5.74316	8	0.675976	-0.00788849	0.0090686	0.413204	0.00180685	6.3e-05	TRUE	1.79e-22	BMI lowered in the European ancestry participants in the Million Veterans Program GIPR variants that are also eQTLs in the GTEx sTobacco use disordery
						MR Egger	9	0.203361	-0.040757	-0.439344	0.35783	0.960062	0.644459	1.43022	0.846853	4.98649	7	0.661612	-0.00788849	0.0090686	0.413204	0.00180685	6.3e-05	TRUE	1.79e-22
						Simple mode	9	0.240037	0.327896	-0.142577	0.798369	1.38804	0.867121	2.22191	0.209095	NA	NA	NA	-0.00788849	0.0090686	0.413204	0.00180685	6.3e-05	TRUE	1.79e-22
						Weighted median	9	0.143056	0.047982	-0.232409	0.328373	1.04915	0.792622	1.38871	0.737319	NA	NA	NA	-0.00788849	0.0090686	0.413204	0.00180685	6.3e-05	TRUE	1.79e-22
						Weighted mode	9	0.143442	0.0323959	-0.24875	0.313541	1.03293	0.779775	1.36826	0.826983	NA	NA	NA	-0.00788849	0.0090686	0.413204	0.00180685	6.3e-05	TRUE	1.79e-22
Main analysis	GIPR	HbA1c (% mmol/mol)	GIPR (MVP, HbA1c, main analysis)	Million Veterans Program	Cannabis use disorder (CUD)	Inverse variance weighted	5	0.226318	-0.0646058	-0.508189	0.378978	0.937437	0.601584	1.46079	0.775288	1.5663	4	0.814836	-0.0178201	0.0181584	0.398779	0.00115571	1.95e-05	TRUE	1.13e-15	HbA1c lowered in the European ancestry participants in the Million Veterans Program GIPR variants that are also eQTLs in the GTEx sTobacco use disordery
						MR Egger	5	0.752866	-0.76927	-2.24489	0.706348	0.463351	0.10594	2.02658	0.382091	0.603222	3	0.895694	-0.0178201	0.0181584	0.398779	0.00115571	1.95e-05	TRUE	1.13e-15
						Simple mode	5	0.349951	0.0310083	-0.654897	0.716913	1.03149	0.519496	2.0481	0.933653	NA	NA	NA	-0.0178201	0.0181584	0.398779	0.00115571	1.95e-05	TRUE	1.13e-15
						Weighted median	5	0.263077	0.00573059	-0.509901	0.521362	1.00575	0.600555	1.68432	0.982621	NA	NA	NA	-0.0178201	0.0181584	0.398779	0.00115571	1.95e-05	TRUE	1.13e-15
						Weighted mode	5	0.345677	0.0356767	-0.641849	0.713203	1.03632	0.526318	2.04052	0.922765	NA	NA	NA	-0.0178201	0.0181584	0.398779	0.00115571	1.95e-05	TRUE	1.13e-15
Main analysis	GIPR	HbA1c (% mmol/mol)	GIPR (UK Biobank, HbA1c, main analysis)	UK Biobank	Cannabis use disorder (CUD)	Inverse variance weighted	4	0.589646	-0.0321734	-1.18788	1.12353	0.968339	0.304867	3.0757	0.956486	14.7882	3	0.00200688	0.208462	0.057861	0.0691451	0.000638293	0.00018317	TRUE	0.00123049	HbA1c lowered via GIPR variants in the UK Biobank
						MR Egger	4	2.28531	8.14559	3.66638	12.6248	3448.13	39.11	304005	0.0704914	1.80795	2	0.404957	0.208462	0.057861	0.0691451	0.000638293	0.00018317	TRUE	0.00123049
						Simple mode	4	0.33396	0.208752	-0.445811	0.863314	1.23214	0.640305	2.37101	0.576237	NA	NA	NA	0.208462	0.057861	0.0691451	0.000638293	0.00018317	TRUE	0.00123049
						Weighted median	4	0.279272	0.0446014	-0.502771	0.591974	1.04561	0.604852	1.80755	0.873113	NA	NA	NA	0.208462	0.057861	0.0691451	0.000638293	0.00018317	TRUE	0.00123049
						Weighted mode	4	0.28624	0.0664901	-0.494541	0.627521	1.06875	0.609851	1.87296	0.831259	NA	NA	NA	0.208462	0.057861	0.0691451	0.000638293	0.00018317	TRUE	0.00123049
Main analysis	GIPR/GLP1R	Body mass index (kg/m2)	GIPR/GLP1R (GIANT & UK Biobank, BMI, main analysis)	GIANT and UK Biobank	Cannabis use disorder (CUD)	Inverse variance weighted	6	0.256531	-0.0382842	-0.541085	0.464517	0.962439	0.582116	1.59125	0.881366	3.35009	5	0.646182	-0.00145538	0.00919097	0.881855	0.000603041	3.93e-05	TRUE	9.86e-08	BMI lowered via both GIPR and GLP1R variants in the Pulit et al. meta-analysis of the GIANT cohorts and UK-Biobank.
						MR Egger	6	0.48213	-0.102925	-1.0479	0.842051	0.902195	0.350673	2.32112	0.841393	3.32501	4	0.504979	-0.00145538	0.00919097	0.881855	0.000603041	3.93e-05	TRUE	9.86e-08
						Simple mode	6	0.471222	-0.0811187	-1.00471	0.842476	0.922084	0.36615	2.32211	0.870074	NA	NA	NA	-0.00145538	0.00919097	0.881855	0.000603041	3.93e-05	TRUE	9.86e-08
						Weighted median	6	0.284025	-0.0665706	-0.62326	0.490119	0.935597	0.536193	1.63251	0.814688	NA	NA	NA	-0.00145538	0.00919097	0.881855	0.000603041	3.93e-05	TRUE	9.86e-08
						Weighted mode	6	0.280263	-0.0811187	-0.630434	0.468197	0.922084	0.532361	1.59711	0.783864	NA	NA	NA	-0.00145538	0.00919097	0.881855	0.000603041	3.93e-05	TRUE	9.86e-08
Main analysis	GIPR/GLP1R	Body mass index (kg/m2)	GIPR/GLP1R (MVP, BMI, main analysis)	Million Veterans Program	Cannabis use disorder (CUD)	Inverse variance weighted	18	0.0947112	0.164174	-0.0214605	0.349808	1.17842	0.978768	1.41879	0.0830225	13.7393	17	0.685461	-0.00977492	0.00633214	0.142207	0.00310097	0.000175097	TRUE	1.7e-32	BMIC lowered in the European ancestry participants in the Million Veterans Program via both GIPR and GLP1R variants
						MR Egger	18	0.172996	-0.0593027	-0.398375	0.279769	0.942421	0.67141	1.32282	0.736212	11.3563	16	0.786977	-0.00977492	0.00633214	0.142207	0.00310097	0.000175097	TRUE	1.7e-32
						Simple mode	18	0.237902	0.0689711	-0.397316	0.535259	1.07141	0.672121	1.70789	0.775388	NA	NA	NA	-0.00977492	0.00633214	0.142207	0.00310097	0.000175097	TRUE	1.7e-32
						Weighted median	18	0.132069	0.0403015	-0.218553	0.299156	1.04112	0.803681	1.34872	0.760248	NA	NA	NA	-0.00977492	0.00633214	0.142207	0.00310097	0.000175097	TRUE	1.7e-32
						Weighted mode	18	0.131747	0.0287991	-0.229424	0.287022	1.02922	0.794991	1.33245	0.829569	NA	NA	NA	-0.00977492	0.00633214	0.142207	0.00310097	0.000175097	TRUE	1.7e-32
Main analysis	GIPR/GLP1R	HbA1c (% mmol/mol)	GIPR/GLP1R (MVP, HbA1c, main analysis)	Million Veterans Program	Cannabis use disorder (CUD)	Inverse variance weighted	15	0.115958	0.104393	-0.122884	0.33167	1.11004	0.884366	1.39329	0.367977	12.244	14	0.586712	-0.00490364	0.0104054	0.645264	0.00280034	0.000130308	TRUE	5.34e-32	HbA1c lowered in the European ancestry participants in the Million Veterans Program GIPR variants that are also eQTLs in the GTEx sTobacco use disordery
						MR Egger	15	0.338869	-0.0456622	-0.709845	0.618521	0.955365	0.49172	1.85618	0.894874	12.0219	13	0.525845	-0.00490364	0.0104054	0.645264	0.00280034	0.000130308	TRUE	5.34e-32
						Simple mode	15	0.257666	0.14426	-0.360766	0.649286	1.15518	0.697142	1.91417	0.584415	NA	NA	NA	-0.00490364	0.0104054	0.645264	0.00280034	0.000130308	TRUE	5.34e-32
						Weighted median	15	0.160621	0.080475	-0.234342	0.395292	1.0838	0.791091	1.48482	0.616354	NA	NA	NA	-0.00490364	0.0104054	0.645264	0.00280034	0.000130308	TRUE	5.34e-32
						Weighted mode	15	0.253992	0.0642592	-0.433565	0.562084	1.06637	0.648194	1.75432	0.803948	NA	NA	NA	-0.00490364	0.0104054	0.645264	0.00280034	0.000130308	TRUE	5.34e-32
Main analysis	GIPR/GLP1R	HbA1c (% mmol/mol)	GIPR/GLP1R (UK Biobank, HbA1c, main analysis)	UK Biobank	Cannabis use disorder (CUD)	Inverse variance weighted	7	0.343245	-0.0146137	-0.687373	0.658146	0.985493	0.502895	1.93121	0.96604	15.0264	6	0.0200525	0.0252348	0.0295928	0.432745	0.000921111	0.000185096	TRUE	1.8e-06	HbA1c lowered via both GIPR and GLP1R variants in the UK-Biobank
						MR Egger	7	1.35378	1.10025	-1.55316	3.75366	3.00493	0.211579	42.6772	0.453319	13.1185	5	0.0222929	0.0252348	0.0295928	0.432745	0.000921111	0.000185096	TRUE	1.8e-06
						Simple mode	7	0.305028	0.118499	-0.479357	0.716355	1.12581	0.619182	2.04696	0.711067	NA	NA	NA	0.0252348	0.0295928	0.432745	0.000921111	0.000185096	TRUE	1.8e-06
						Weighted median	7	0.253509	0.0650968	-0.431781	0.561974	1.06726	0.649352	1.75413	0.797346	NA	NA	NA	0.0252348	0.0295928	0.432745	0.000921111	0.000185096	TRUE	1.8e-06
						Weighted mode	7	0.278322	0.0661364	-0.479375	0.611648	1.06837	0.61917	1.84347	0.820078	NA	NA	NA	0.0252348	0.0295928	0.432745	0.000921111	0.000185096	TRUE	1.8e-06
Main analysis	GLP1R	Body mass index (kg/m2)	GLP1R (GIANT & UK Biobank, BMI, main analysis)	GIANT and UK Biobank	Cannabis use disorder (CUD)	Inverse variance weighted	2	1.39735	0.0825145	-2.65629	2.82132	1.08601	0.0702085	16.7989	0.952912	2.94441	1	0.0861751	NA	NA	NA	7.98e-05	3.47e-05	TRUE	0.37906	BMI lowered via GLP1R variants in the Pulit et al. meta-analysis of the GIANT cohorts and UK-Biobank.
Main analysis	GLP1R	Body mass index (kg/m2)	GLP1R (MVP, BMI, main analysis)	Million Veterans Program	Cannabis use disorder (CUD)	Inverse variance weighted	9	0.169557	0.293279	-0.0390525	0.625611	1.34082	0.9617	1.86939	0.0836876	7.15344	8	0.520172	-0.0104458	0.0110281	0.375079	0.00129412	0.000112056	TRUE	2.18e-12	BMI lowered in the European ancestry participants in the Million Veterans Program GLP1R variants that are also eQTLs in the GTEx sTobacco use disordery
						MR Egger	9	0.395073	-0.0447178	-0.819062	0.729626	0.956267	0.440845	2.0743	0.913059	6.25625	7	0.510168	-0.0104458	0.0110281	0.375079	0.00129412	0.000112056	TRUE	2.18e-12
						Simple mode	9	0.324782	0.0577638	-0.578808	0.694336	1.05946	0.560566	2.00238	0.863258	NA	NA	NA	-0.0104458	0.0110281	0.375079	0.00129412	0.000112056	TRUE	2.18e-12
						Weighted median	9	0.22478	0.222005	-0.218564	0.662573	1.24858	0.803672	1.93978	0.323322	NA	NA	NA	-0.0104458	0.0110281	0.375079	0.00129412	0.000112056	TRUE	2.18e-12
						Weighted mode	9	0.340326	0.0915857	-0.575454	0.758626	1.09591	0.562449	2.13534	0.794654	NA	NA	NA	-0.0104458	0.0110281	0.375079	0.00129412	0.000112056	TRUE	2.18e-12
Main analysis	GLP1R	HbA1c (% mmol/mol)	GLP1R (MVP, Hba1c, main analysis)	Million Veterans Program	Cannabis use disorder (CUD)	Inverse variance weighted	10	0.141773	0.164551	-0.113325	0.442426	1.17886	0.892861	1.55648	0.245779	9.92164	9	0.356866	-0.00764867	0.0172103	0.668514	0.00164463	0.000110834	TRUE	3.6e-18	HbA1c lowered in the European ancestry participants in the Million Veterans Program GLP1R variants that are also eQTLs in the GTEx sTobacco use disordery
						MR Egger	10	0.494696	-0.0451568	-1.01476	0.924447	0.955848	0.362489	2.52047	0.929513	9.68259	8	0.288015	-0.00764867	0.0172103	0.668514	0.00164463	0.000110834	TRUE	3.6e-18
						Simple mode	10	0.295209	0.28266	-0.29595	0.86127	1.32665	0.743825	2.36616	0.363332	NA	NA	NA	-0.00764867	0.0172103	0.668514	0.00164463	0.000110834	TRUE	3.6e-18
						Weighted median	10	0.18686	0.202862	-0.163383	0.569107	1.2249	0.849266	1.76669	0.27764	NA	NA	NA	-0.00764867	0.0172103	0.668514	0.00164463	0.000110834	TRUE	3.6e-18
						Weighted mode	10	0.305945	0.355384	-0.244268	0.955036	1.42673	0.783277	2.59876	0.27528	NA	NA	NA	-0.00764867	0.0172103	0.668514	0.00164463	0.000110834	TRUE	3.6e-18
Main analysis	GLP1R	HbA1c (% mmol/mol)	GLP1R (UK Biobank, HbA1c, main analysis)	UK Biobank	Cannabis use disorder (CUD)	Inverse variance weighted	3	0.375855	0.0205562	-0.71612	0.757232	1.02077	0.488645	2.13237	0.956384	0.225055	2	0.893573	0.0103024	0.0245898	0.747419	0.000282818	1.93e-06	TRUE	4.64e-06	HbA1c lowered via GLP1R variants in the UK Biobank
						MR Egger	3	1.38227	0.57787	-2.13139	3.28713	1.78224	0.118673	26.7659	0.747914	0.0495172	1	0.823905	0.0103024	0.0245898	0.747419	0.000282818	1.93e-06	TRUE	4.64e-06
						Simple mode	3	0.473481	0.149333	-0.77869	1.07736	1.16106	0.459007	2.9369	0.78233	NA	NA	NA	0.0103024	0.0245898	0.747419	0.000282818	1.93e-06	TRUE	4.64e-06
						Weighted median	3	0.434958	0.118977	-0.733541	0.971495	1.12634	0.480206	2.64189	0.784441	NA	NA	NA	0.0103024	0.0245898	0.747419	0.000282818	1.93e-06	TRUE	4.64e-06
						Weighted mode	3	0.459695	0.150665	-0.750337	1.05167	1.16261	0.472207	2.86242	0.774229	NA	NA	NA	0.0103024	0.0245898	0.747419	0.000282818	1.93e-06	TRUE	4.64e-06
Main analysis	GIPR	Body mass index (kg/m2)	GIPR (GIANT & UK Biobank, BMI, main analysis)	GIANT and UK Biobank	Drinks per week	Inverse variance weighted	4	0.0497673	-0.0933458	-0.19089	0.00419801	NA	NA	NA	0.0607037	0.343365	3	0.951677	4.44e-05	0.00243614	0.987105	0.000523219	5.33e-06	TRUE	3.04e-32	BMI lowered via GIPR variants in the Pulit et al. meta-analysis of the GIANT cohorts and UK-Biobank.
						MR Egger	4	0.109284	-0.0915714	-0.305769	0.122626	NA	NA	NA	0.490257	0.343033	2	0.842387	4.44e-05	0.00243614	0.987105	0.000523219	5.33e-06	TRUE	3.04e-32
						Simple mode	4	0.0850695	-0.102789	-0.269525	0.0639471	NA	NA	NA	0.313491	NA	NA	NA	4.44e-05	0.00243614	0.987105	0.000523219	5.33e-06	TRUE	3.04e-32
						Weighted median	4	0.0568241	-0.0987595	-0.210135	0.0126158	NA	NA	NA	0.0822134	NA	NA	NA	4.44e-05	0.00243614	0.987105	0.000523219	5.33e-06	TRUE	3.04e-32
						Weighted mode	4	0.059803	-0.102231	-0.219445	0.0149827	NA	NA	NA	0.185895	NA	NA	NA	4.44e-05	0.00243614	0.987105	0.000523219	5.33e-06	TRUE	3.04e-32
Main analysis	GIPR	Body mass index (kg/m2)	GIPR (MVP, BMI, main analysis)	Million Veterans Program	Drinks per week	Inverse variance weighted	9	0.026311	-0.0327909	-0.0843605	0.0187786	NA	NA	NA	0.21266	13.8733	8	0.0851275	-0.00293901	0.00181634	0.149675	0.00180872	2.15e-05	TRUE	1.37e-80	BMI lowered in the European ancestry participants in the Million Veterans Program GIPR variants that are also eQTLs in the GTEx sTobacco use disordery
						MR Egger	9	0.0418023	-0.0881771	-0.17011	-0.00624454	NA	NA	NA	0.0728548	10.0968	7	0.183155	-0.00293901	0.00181634	0.149675	0.00180872	2.15e-05	TRUE	1.37e-80
						Simple mode	9	0.0425223	-0.00783629	-0.09118	0.0755074	NA	NA	NA	0.858374	NA	NA	NA	-0.00293901	0.00181634	0.149675	0.00180872	2.15e-05	TRUE	1.37e-80
						Weighted median	9	0.0241107	-0.0496395	-0.0968965	-0.00238252	NA	NA	NA	0.0395119	NA	NA	NA	-0.00293901	0.00181634	0.149675	0.00180872	2.15e-05	TRUE	1.37e-80
						Weighted mode	9	0.024231	-0.0521749	-0.0996678	-0.00468207	NA	NA	NA	0.0634556	NA	NA	NA	-0.00293901	0.00181634	0.149675	0.00180872	2.15e-05	TRUE	1.37e-80
Main analysis	GIPR	HbA1c (% mmol/mol)	GIPR (MVP, HbA1c, main analysis)	Million Veterans Program	Drinks per week	Inverse variance weighted	5	0.0373864	0.0630978	-0.0101796	0.136375	NA	NA	NA	0.0914649	5.09436	4	0.277752	4.94e-05	0.00426022	0.991468	0.00112805	1.7e-05	TRUE	2.78e-44	HbA1c lowered in the European ancestry participants in the Million Veterans Program GIPR variants that are also eQTLs in the GTEx sTobacco use disordery
						MR Egger	5	0.148768	0.0647501	-0.226835	0.356335	NA	NA	NA	0.692798	5.09413	3	0.165033	4.94e-05	0.00426022	0.991468	0.00112805	1.7e-05	TRUE	2.78e-44
						Simple mode	5	0.0565193	0.0658026	-0.0449751	0.17658	NA	NA	NA	0.309029	NA	NA	NA	4.94e-05	0.00426022	0.991468	0.00112805	1.7e-05	TRUE	2.78e-44
						Weighted median	5	0.0429417	0.0619186	-0.0222471	0.146084	NA	NA	NA	0.149324	NA	NA	NA	4.94e-05	0.00426022	0.991468	0.00112805	1.7e-05	TRUE	2.78e-44
						Weighted mode	5	0.0484365	0.0631638	-0.0317718	0.158099	NA	NA	NA	0.262195	NA	NA	NA	4.94e-05	0.00426022	0.991468	0.00112805	1.7e-05	TRUE	2.78e-44
Main analysis	GIPR	HbA1c (% mmol/mol)	GIPR (UK Biobank, HbA1c, main analysis)	UK Biobank	Drinks per week	Inverse variance weighted	4	0.0621104	0.0938678	-0.0278686	0.215604	NA	NA	NA	0.130711	3.66128	3	0.300439	0.0148665	0.00809864	0.207826	0.000638293	1.04e-05	TRUE	1.11e-25	HbA1c lowered via GIPR variants in the UK Biobank
						MR Egger	4	0.325874	0.683096	0.0443825	1.32181	NA	NA	NA	0.17102	0.291587	2	0.864336	0.0148665	0.00809864	0.207826	0.000638293	1.04e-05	TRUE	1.11e-25
						Simple mode	4	0.0952998	0.0947055	-0.092082	0.281493	NA	NA	NA	0.393589	NA	NA	NA	0.0148665	0.00809864	0.207826	0.000638293	1.04e-05	TRUE	1.11e-25
						Weighted median	4	0.0652789	0.0841232	-0.0438234	0.21207	NA	NA	NA	0.197511	NA	NA	NA	0.0148665	0.00809864	0.207826	0.000638293	1.04e-05	TRUE	1.11e-25
						Weighted mode	4	0.0721512	0.0779306	-0.0634856	0.219347	NA	NA	NA	0.359188	NA	NA	NA	0.0148665	0.00809864	0.207826	0.000638293	1.04e-05	TRUE	1.11e-25
Main analysis	GIPR/GLP1R	Body mass index (kg/m2)	GIPR/GLP1R (GIANT & UK Biobank, BMI, main analysis)	GIANT and UK Biobank	Drinks per week	Inverse variance weighted	6	0.0474445	-0.0875152	-0.180507	0.00547611	NA	NA	NA	0.0650989	0.598123	5	0.988089	-0.000450944	0.00167848	0.801477	0.000603041	5.6e-06	TRUE	8.9e-37	BMI lowered via both GIPR and GLP1R variants in the Pulit et al. meta-analysis of the GIANT cohorts and UK-Biobank.
						MR Egger	6	0.0912328	-0.108451	-0.287267	0.0703653	NA	NA	NA	0.300295	0.525944	4	0.970927	-0.000450944	0.00167848	0.801477	0.000603041	5.6e-06	TRUE	8.9e-37
						Simple mode	6	0.0831872	-0.0908942	-0.253941	0.0721528	NA	NA	NA	0.324376	NA	NA	NA	-0.000450944	0.00167848	0.801477	0.000603041	5.6e-06	TRUE	8.9e-37
						Weighted median	6	0.0535878	-0.0960675	-0.2011	0.00896461	NA	NA	NA	0.073019	NA	NA	NA	-0.000450944	0.00167848	0.801477	0.000603041	5.6e-06	TRUE	8.9e-37
						Weighted mode	6	0.0573032	-0.100978	-0.213292	0.0113367	NA	NA	NA	0.138337	NA	NA	NA	-0.000450944	0.00167848	0.801477	0.000603041	5.6e-06	TRUE	8.9e-37
Main analysis	GIPR/GLP1R	Body mass index (kg/m2)	GIPR/GLP1R (MVP, BMI, main analysis)	Million Veterans Program	Drinks per week	Inverse variance weighted	18	0.0207351	-0.00525004	-0.0458908	0.0353907	NA	NA	NA	0.800117	28.4147	17	0.04032	-0.00197659	0.00144025	0.188874	0.00310284	4.13e-05	TRUE	3.32e-136	BMIC lowered in the European ancestry participants in the Million Veterans Program via both GIPR and GLP1R variants
						MR Egger	18	0.0386717	-0.0504932	-0.12629	0.0253032	NA	NA	NA	0.210121	25.4221	16	0.0627221	-0.00197659	0.00144025	0.188874	0.00310284	4.13e-05	TRUE	3.32e-136
						Simple mode	18	0.0533672	-0.00319868	-0.107798	0.101401	NA	NA	NA	0.952905	NA	NA	NA	-0.00197659	0.00144025	0.188874	0.00310284	4.13e-05	TRUE	3.32e-136
						Weighted median	18	0.0237302	-0.0396293	-0.0861404	0.00688185	NA	NA	NA	0.0949202	NA	NA	NA	-0.00197659	0.00144025	0.188874	0.00310284	4.13e-05	TRUE	3.32e-136
						Weighted mode	18	0.0248831	-0.044604	-0.0933748	0.00416683	NA	NA	NA	0.0908591	NA	NA	NA	-0.00197659	0.00144025	0.188874	0.00310284	4.13e-05	TRUE	3.32e-136
Main analysis	GIPR/GLP1R	HbA1c (% mmol/mol)	GIPR/GLP1R (MVP, HbA1c, main analysis)	Million Veterans Program	Drinks per week	Inverse variance weighted	15	0.020304	0.0293435	-0.0104524	0.0691393	NA	NA	NA	0.1484	13.8821	14	0.458534	-0.00288406	0.00191897	0.156758	0.00277268	2.97e-05	TRUE	4.83e-111	HbA1c lowered in the European ancestry participants in the Million Veterans Program GIPR variants that are also eQTLs in the GTEx sTobacco use disordery
						MR Egger	15	0.0629397	-0.0601926	-0.183554	0.0631692	NA	NA	NA	0.356341	11.6233	13	0.558749	-0.00288406	0.00191897	0.156758	0.00277268	2.97e-05	TRUE	4.83e-111
						Simple mode	15	0.0529955	0.0739624	-0.0299088	0.177834	NA	NA	NA	0.184567	NA	NA	NA	-0.00288406	0.00191897	0.156758	0.00277268	2.97e-05	TRUE	4.83e-111
						Weighted median	15	0.0268717	0.0584354	0.00576691	0.111104	NA	NA	NA	0.0296594	NA	NA	NA	-0.00288406	0.00191897	0.156758	0.00277268	2.97e-05	TRUE	4.83e-111
						Weighted mode	15	0.0461129	0.0684117	-0.0219695	0.158793	NA	NA	NA	0.160084	NA	NA	NA	-0.00288406	0.00191897	0.156758	0.00277268	2.97e-05	TRUE	4.83e-111
Main analysis	GIPR/GLP1R	HbA1c (% mmol/mol)	GIPR/GLP1R (UK Biobank, HbA1c, main analysis)	UK Biobank	Drinks per week	Inverse variance weighted	7	0.0469363	0.0590859	-0.0329092	0.151081	NA	NA	NA	0.208083	5.62344	6	0.466664	0.00711993	0.00384403	0.123199	0.000921111	1.21e-05	TRUE	6.06e-37	HbA1c lowered via both GIPR and GLP1R variants in the UK-Biobank
						MR Egger	7	0.17454	0.370461	0.0283631	0.712559	NA	NA	NA	0.0872286	2.19278	5	0.821879	0.00711993	0.00384403	0.123199	0.000921111	1.21e-05	TRUE	6.06e-37
						Simple mode	7	0.0896223	0.004057	-0.171603	0.179717	NA	NA	NA	0.965363	NA	NA	NA	0.00711993	0.00384403	0.123199	0.000921111	1.21e-05	TRUE	6.06e-37
						Weighted median	7	0.0600045	0.0591773	-0.0584316	0.176786	NA	NA	NA	0.324028	NA	NA	NA	0.00711993	0.00384403	0.123199	0.000921111	1.21e-05	TRUE	6.06e-37
						Weighted mode	7	0.0678225	0.0554253	-0.0775068	0.188357	NA	NA	NA	0.445037	NA	NA	NA	0.00711993	0.00384403	0.123199	0.000921111	1.21e-05	TRUE	6.06e-37
Main analysis	GLP1R	Body mass index (kg/m2)	GLP1R (GIANT & UK Biobank, BMI, main analysis)	GIANT and UK Biobank	Drinks per week	Inverse variance weighted	2	0.157135	-0.0293889	-0.337373	0.278595	NA	NA	NA	0.851637	0.104196	1	0.746851	NA	NA	NA	7.98e-05	2.75e-07	TRUE	2.25e-06	BMI lowered via GLP1R variants in the Pulit et al. meta-analysis of the GIANT cohorts and UK-Biobank.
Main analysis	GLP1R	Body mass index (kg/m2)	GLP1R (MVP, BMI, main analysis)	Million Veterans Program	Drinks per week	Inverse variance weighted	9	0.0288385	0.0446513	-0.0118721	0.101175	NA	NA	NA	0.121544	9.1985	8	0.325828	0.00260141	0.00227743	0.290907	0.00129412	1.98e-05	TRUE	3.06e-57	BMI lowered in the European ancestry participants in the Million Veterans Program GLP1R variants that are also eQTLs in the GTEx sTobacco use disordery
						MR Egger	9	0.0744114	0.123259	-0.0225871	0.269106	NA	NA	NA	0.141599	7.75333	7	0.354847	0.00260141	0.00227743	0.290907	0.00129412	1.98e-05	TRUE	3.06e-57
						Simple mode	9	0.0634904	0.1161	-0.00834091	0.240541	NA	NA	NA	0.104857	NA	NA	NA	0.00260141	0.00227743	0.290907	0.00129412	1.98e-05	TRUE	3.06e-57
						Weighted median	9	0.0367226	0.0657988	-0.00617759	0.137775	NA	NA	NA	0.0731687	NA	NA	NA	0.00260141	0.00227743	0.290907	0.00129412	1.98e-05	TRUE	3.06e-57
						Weighted mode	9	0.0571343	0.104337	-0.00764642	0.21632	NA	NA	NA	0.105253	NA	NA	NA	0.00260141	0.00227743	0.290907	0.00129412	1.98e-05	TRUE	3.06e-57
Main analysis	GLP1R	HbA1c (% mmol/mol)	GLP1R (MVP, Hba1c, main analysis)	Million Veterans Program	Drinks per week	Inverse variance weighted	10	0.0256958	0.00903598	-0.0413278	0.0593998	NA	NA	NA	0.725099	7.12497	9	0.62411	-0.00395174	0.0024269	0.14211	0.00164463	1.27e-05	TRUE	6.92e-69	HbA1c lowered in the European ancestry participants in the Million Veterans Program GLP1R variants that are also eQTLs in the GTEx sTobacco use disordery
						MR Egger	10	0.0763341	-0.108005	-0.25762	0.0416095	NA	NA	NA	0.19482	4.47359	8	0.812069	-0.00395174	0.0024269	0.14211	0.00164463	1.27e-05	TRUE	6.92e-69
						Simple mode	10	0.0603837	0.0785285	-0.0398235	0.19688	NA	NA	NA	0.225745	NA	NA	NA	-0.00395174	0.0024269	0.14211	0.00164463	1.27e-05	TRUE	6.92e-69
						Weighted median	10	0.0337525	-0.0271155	-0.0932704	0.0390394	NA	NA	NA	0.421765	NA	NA	NA	-0.00395174	0.0024269	0.14211	0.00164463	1.27e-05	TRUE	6.92e-69
						Weighted mode	10	0.0525767	-0.0397978	-0.142848	0.0632526	NA	NA	NA	0.468434	NA	NA	NA	-0.00395174	0.0024269	0.14211	0.00164463	1.27e-05	TRUE	6.92e-69
Main analysis	GLP1R	HbA1c (% mmol/mol)	GLP1R (UK Biobank, HbA1c, main analysis)	UK Biobank	Drinks per week	Inverse variance weighted	3	0.0852609	-0.0209041	-0.188016	0.146207	NA	NA	NA	0.806318	0.699255	2	0.704951	0.00304835	0.0053532	0.670454	0.000282818	1.7e-06	TRUE	3.67e-13	HbA1c lowered via GLP1R variants in the UK Biobank
						MR Egger	3	0.297062	0.141139	-0.441103	0.723381	NA	NA	NA	0.717631	0.374987	1	0.540298	0.00304835	0.0053532	0.670454	0.000282818	1.7e-06	TRUE	3.67e-13
						Simple mode	3	0.121882	-0.0583108	-0.2972	0.180578	NA	NA	NA	0.679546	NA	NA	NA	0.00304835	0.0053532	0.670454	0.000282818	1.7e-06	TRUE	3.67e-13
						Weighted median	3	0.104506	-0.0231831	-0.228015	0.181649	NA	NA	NA	0.824443	NA	NA	NA	0.00304835	0.0053532	0.670454	0.000282818	1.7e-06	TRUE	3.67e-13
						Weighted mode	3	0.12495	-0.0296697	-0.274573	0.215233	NA	NA	NA	0.834414	NA	NA	NA	0.00304835	0.0053532	0.670454	0.000282818	1.7e-06	TRUE	3.67e-13
Main analysis	GIPR	Body mass index (kg/m2)	GIPR (GIANT & UK Biobank, BMI, main analysis)	GIANT and UK Biobank	Heavy Drinking vs. Internalizing (3v2)	Inverse variance weighted	4	0.239594	0.0209327	-0.448671	0.490537	1.02115	0.638476	1.63319	0.930379	4.43976	3	0.217727	-0.0126713	0.0101926	0.339768	0.000523219	2.21e-05	TRUE	9.11e-13	BMI lowered via GIPR variants in the Pulit et al. meta-analysis of the GIANT cohorts and UK-Biobank.
						MR Egger	4	0.475277	-0.502559	-1.4341	0.428984	0.604981	0.238329	1.5357	0.401182	2.50444	2	0.285869	-0.0126713	0.0101926	0.339768	0.000523219	2.21e-05	TRUE	9.11e-13
						Simple mode	4	0.410926	-0.0151799	-0.820596	0.790236	0.984935	0.440169	2.20392	0.972853	NA	NA	NA	-0.0126713	0.0101926	0.339768	0.000523219	2.21e-05	TRUE	9.11e-13
						Weighted median	4	0.227817	0.00362707	-0.442895	0.450149	1.00363	0.642175	1.56855	0.987297	NA	NA	NA	-0.0126713	0.0101926	0.339768	0.000523219	2.21e-05	TRUE	9.11e-13
						Weighted mode	4	0.228406	-0.0151799	-0.462855	0.432496	0.984935	0.629484	1.5411	0.951192	NA	NA	NA	-0.0126713	0.0101926	0.339768	0.000523219	2.21e-05	TRUE	9.11e-13
Main analysis	GIPR	Body mass index (kg/m2)	GIPR (MVP, BMI, main analysis)	Million Veterans Program	Heavy Drinking vs. Internalizing (3v2)	Inverse variance weighted	8	0.0847292	0.0836697	-0.0823996	0.249739	1.08727	0.920904	1.28369	0.3234	4.35147	7	0.738521	-0.00827644	0.00593399	0.21254	0.00171392	2.65e-05	TRUE	6.49e-41	BMI lowered in the European ancestry participants in the Million Veterans Program GIPR variants that are also eQTLs in the GTEx sTobacco use disordery
						MR Egger	8	0.148868	-0.0870521	-0.378832	0.204728	0.916629	0.68466	1.22719	0.580016	2.40614	6	0.878821	-0.00827644	0.00593399	0.21254	0.00171392	2.65e-05	TRUE	6.49e-41
						Simple mode	8	0.175284	0.0671143	-0.276442	0.41067	1.06942	0.758478	1.50783	0.713163	NA	NA	NA	-0.00827644	0.00593399	0.21254	0.00171392	2.65e-05	TRUE	6.49e-41
						Weighted median	8	0.101475	0.057191	-0.1417	0.256082	1.05886	0.867882	1.29186	0.573028	NA	NA	NA	-0.00827644	0.00593399	0.21254	0.00171392	2.65e-05	TRUE	6.49e-41
						Weighted mode	8	0.114173	0.0603267	-0.163452	0.284106	1.06218	0.849207	1.32857	0.613567	NA	NA	NA	-0.00827644	0.00593399	0.21254	0.00171392	2.65e-05	TRUE	6.49e-41
Main analysis	GIPR	HbA1c (% mmol/mol)	GIPR (MVP, HbA1c, main analysis)	Million Veterans Program	Heavy Drinking vs. Internalizing (3v2)	Inverse variance weighted	5	0.123864	0.0180456	-0.224728	0.260819	1.01821	0.798733	1.29799	0.884167	4.86223	4	0.301728	-0.00577703	0.013516	0.697895	0.00112805	2.48e-05	TRUE	3.38e-24	HbA1c lowered in the European ancestry participants in the Million Veterans Program GIPR variants that are also eQTLs in the GTEx sTobacco use disordery
						MR Egger	5	0.477916	-0.177414	-1.11413	0.759301	0.837433	0.328201	2.13678	0.735138	4.58313	3	0.204994	-0.00577703	0.013516	0.697895	0.00112805	2.48e-05	TRUE	3.38e-24
						Simple mode	5	0.18198	-0.0905332	-0.447214	0.266147	0.913444	0.639407	1.30493	0.644949	NA	NA	NA	-0.00577703	0.013516	0.697895	0.00112805	2.48e-05	TRUE	3.38e-24
						Weighted median	5	0.135381	0.0116848	-0.253663	0.277032	1.01175	0.775953	1.31921	0.93122	NA	NA	NA	-0.00577703	0.013516	0.697895	0.00112805	2.48e-05	TRUE	3.38e-24
						Weighted mode	5	0.148127	-0.00811403	-0.298444	0.282216	0.991919	0.741972	1.32606	0.958943	NA	NA	NA	-0.00577703	0.013516	0.697895	0.00112805	2.48e-05	TRUE	3.38e-24
Main analysis	GIPR	HbA1c (% mmol/mol)	GIPR (UK Biobank, HbA1c, main analysis)	UK Biobank	Heavy Drinking vs. Internalizing (3v2)	Inverse variance weighted	4	0.190667	0.0719595	-0.301748	0.445667	1.07461	0.739525	1.56153	0.705869	1.08108	3	0.781643	0.0279302	0.0273743	0.414912	0.000638293	6.16e-06	TRUE	5.41e-16	HbA1c lowered via GIPR variants in the UK Biobank
						MR Egger	4	1.11658	1.19448	-0.994013	3.38297	3.30184	0.370089	29.4582	0.396718	0.0400541	2	0.980172	0.0279302	0.0273743	0.414912	0.000638293	6.16e-06	TRUE	5.41e-16
						Simple mode	4	0.294245	0.126478	-0.450243	0.703199	1.13482	0.637473	2.0202	0.696317	NA	NA	NA	0.0279302	0.0273743	0.414912	0.000638293	6.16e-06	TRUE	5.41e-16
						Weighted median	4	0.208395	0.103082	-0.305371	0.511536	1.10858	0.73685	1.66785	0.620848	NA	NA	NA	0.0279302	0.0273743	0.414912	0.000638293	6.16e-06	TRUE	5.41e-16
						Weighted mode	4	0.252956	0.110862	-0.384931	0.606655	1.11724	0.680497	1.83429	0.690834	NA	NA	NA	0.0279302	0.0273743	0.414912	0.000638293	6.16e-06	TRUE	5.41e-16
Main analysis	GIPR/GLP1R	Body mass index (kg/m2)	GIPR/GLP1R (GIANT & UK Biobank, BMI, main analysis)	GIANT and UK Biobank	Heavy Drinking vs. Internalizing (3v2)	Inverse variance weighted	6	0.183867	0.0432713	-0.317108	0.40365	1.04422	0.728252	1.49728	0.813945	4.9599	5	0.420794	-0.00684494	0.00595643	0.314527	0.000603041	2.49e-05	TRUE	1.91e-14	BMI lowered via both GIPR and GLP1R variants in the Pulit et al. meta-analysis of the GIANT cohorts and UK-Biobank.
						MR Egger	6	0.351419	-0.300882	-0.989663	0.3879	0.740165	0.371702	1.47388	0.440152	3.63931	4	0.457014	-0.00684494	0.00595643	0.314527	0.000603041	2.49e-05	TRUE	1.91e-14
						Simple mode	6	0.382244	0.0220586	-0.72714	0.771257	1.0223	0.483289	2.16248	0.956216	NA	NA	NA	-0.00684494	0.00595643	0.314527	0.000603041	2.49e-05	TRUE	1.91e-14
						Weighted median	6	0.220168	0.00331646	-0.428213	0.434846	1.00332	0.651672	1.54473	0.987982	NA	NA	NA	-0.00684494	0.00595643	0.314527	0.000603041	2.49e-05	TRUE	1.91e-14
						Weighted mode	6	0.238641	-0.00580127	-0.473538	0.461935	0.994216	0.622795	1.58714	0.981546	NA	NA	NA	-0.00684494	0.00595643	0.314527	0.000603041	2.49e-05	TRUE	1.91e-14
Main analysis	GIPR/GLP1R	Body mass index (kg/m2)	GIPR/GLP1R (MVP, BMI, main analysis)	Million Veterans Program	Heavy Drinking vs. Internalizing (3v2)	Inverse variance weighted	17	0.0627959	0.125454	0.00237374	0.248533	1.13366	1.00238	1.28214	0.0457382	10.9367	16	0.813377	-0.00764861	0.00437834	0.101089	0.00300804	7.43e-05	TRUE	2.01e-65	BMIC lowered in the European ancestry participants in the Million Veterans Program via both GIPR and GLP1R variants
						MR Egger	17	0.127006	-0.0673987	-0.316331	0.181533	0.934822	0.728818	1.19905	0.603414	7.88495	15	0.928312	-0.00764861	0.00437834	0.101089	0.00300804	7.43e-05	TRUE	2.01e-65
						Simple mode	17	0.155463	-0.00766568	-0.312374	0.297043	0.992364	0.731708	1.34587	0.961284	NA	NA	NA	-0.00764861	0.00437834	0.101089	0.00300804	7.43e-05	TRUE	2.01e-65
						Weighted median	17	0.0874304	0.0603461	-0.111018	0.23171	1.0622	0.894923	1.26075	0.490057	NA	NA	NA	-0.00764861	0.00437834	0.101089	0.00300804	7.43e-05	TRUE	2.01e-65
						Weighted mode	17	0.0977574	0.103788	-0.0878161	0.295393	1.10937	0.915929	1.34365	0.304138	NA	NA	NA	-0.00764861	0.00437834	0.101089	0.00300804	7.43e-05	TRUE	2.01e-65
Main analysis	GIPR/GLP1R	HbA1c (% mmol/mol)	GIPR/GLP1R (MVP, HbA1c, main analysis)	Million Veterans Program	Heavy Drinking vs. Internalizing (3v2)	Inverse variance weighted	15	0.0727065	0.0769962	-0.0655085	0.219501	1.08004	0.936591	1.24546	0.289599	14.6801	14	0.400368	0.00374915	0.00704268	0.603466	0.00277268	7.95e-05	TRUE	2.13e-54	HbA1c lowered in the European ancestry participants in the Million Veterans Program GIPR variants that are also eQTLs in the GTEx sTobacco use disordery
						MR Egger	15	0.23609	0.196231	-0.266505	0.658966	1.21681	0.766053	1.93279	0.420881	14.3669	13	0.348523	0.00374915	0.00704268	0.603466	0.00277268	7.95e-05	TRUE	2.13e-54
						Simple mode	15	0.16098	-0.00762106	-0.323143	0.307901	0.992408	0.72387	1.36057	0.96291	NA	NA	NA	0.00374915	0.00704268	0.603466	0.00277268	7.95e-05	TRUE	2.13e-54
						Weighted median	15	0.101459	0.0263822	-0.172477	0.225241	1.02673	0.841578	1.25262	0.794841	NA	NA	NA	0.00374915	0.00704268	0.603466	0.00277268	7.95e-05	TRUE	2.13e-54
						Weighted mode	15	0.134647	0.0132301	-0.250678	0.277139	1.01332	0.778273	1.31935	0.923121	NA	NA	NA	0.00374915	0.00704268	0.603466	0.00277268	7.95e-05	TRUE	2.13e-54
Main analysis	GIPR/GLP1R	HbA1c (% mmol/mol)	GIPR/GLP1R (UK Biobank, HbA1c, main analysis)	UK Biobank	Heavy Drinking vs. Internalizing (3v2)	Inverse variance weighted	7	0.199592	0.147212	-0.243988	0.538412	1.1586	0.783497	1.71328	0.460778	9.5733	6	0.14381	-0.00287225	0.0182144	0.880871	0.000921111	5.21e-05	TRUE	1.87e-16	HbA1c lowered via both GIPR and GLP1R variants in the UK-Biobank
						MR Egger	7	0.8381	0.0196047	-1.62307	1.66228	1.0198	0.197292	5.27132	0.982243	9.52592	5	0.089838	-0.00287225	0.0182144	0.880871	0.000921111	5.21e-05	TRUE	1.87e-16
						Simple mode	7	0.278553	-0.10479	-0.650753	0.441173	0.900513	0.521653	1.55453	0.719715	NA	NA	NA	-0.00287225	0.0182144	0.880871	0.000921111	5.21e-05	TRUE	1.87e-16
						Weighted median	7	0.20437	0.0948852	-0.305681	0.495451	1.09953	0.736622	1.64124	0.642447	NA	NA	NA	-0.00287225	0.0182144	0.880871	0.000921111	5.21e-05	TRUE	1.87e-16
						Weighted mode	7	0.230399	0.0575181	-0.394063	0.509099	1.0592	0.674311	1.66379	0.811188	NA	NA	NA	-0.00287225	0.0182144	0.880871	0.000921111	5.21e-05	TRUE	1.87e-16
Main analysis	GLP1R	Body mass index (kg/m2)	GLP1R (GIANT & UK Biobank, BMI, main analysis)	GIANT and UK Biobank	Heavy Drinking vs. Internalizing (3v2)	Inverse variance weighted	2	0.51303	0.194847	-0.810692	1.20039	1.21512	0.44455	3.3214	0.704097	0.419977	1	0.516948	NA	NA	NA	7.98e-05	2.81e-06	TRUE	0.0049158	BMI lowered via GLP1R variants in the Pulit et al. meta-analysis of the GIANT cohorts and UK-Biobank.
Main analysis	GLP1R	Body mass index (kg/m2)	GLP1R (MVP, BMI, main analysis)	Million Veterans Program	Heavy Drinking vs. Internalizing (3v2)	Inverse variance weighted	9	0.0935365	0.177283	-0.00604881	0.360614	1.19397	0.993969	1.43421	0.0580484	5.98055	8	0.649411	-0.00624311	0.00761095	0.439092	0.00129412	4.77e-05	TRUE	7.24e-27	BMI lowered in the European ancestry participants in the Million Veterans Program GLP1R variants that are also eQTLs in the GTEx sTobacco use disordery
						MR Egger	9	0.252413	-0.0150257	-0.509755	0.479704	0.985087	0.600642	1.6156	0.954195	5.30769	7	0.62247	-0.00624311	0.00761095	0.439092	0.00129412	4.77e-05	TRUE	7.24e-27
						Simple mode	9	0.194054	-0.0933113	-0.473657	0.287034	0.91091	0.622721	1.33247	0.643496	NA	NA	NA	-0.00624311	0.00761095	0.439092	0.00129412	4.77e-05	TRUE	7.24e-27
						Weighted median	9	0.124553	0.246902	0.00277835	0.491025	1.28005	1.00278	1.63399	0.0474449	NA	NA	NA	-0.00624311	0.00761095	0.439092	0.00129412	4.77e-05	TRUE	7.24e-27
						Weighted mode	9	0.138751	0.250413	-0.0215387	0.522366	1.28456	0.978692	1.68601	0.108757	NA	NA	NA	-0.00624311	0.00761095	0.439092	0.00129412	4.77e-05	TRUE	7.24e-27
Main analysis	GLP1R	HbA1c (% mmol/mol)	GLP1R (MVP, Hba1c, main analysis)	Million Veterans Program	Heavy Drinking vs. Internalizing (3v2)	Inverse variance weighted	10	0.0934309	0.116202	-0.0669227	0.299326	1.12322	0.935267	1.34895	0.213603	9.3594	9	0.404782	0.00867721	0.0088352	0.354806	0.00164463	5.47e-05	TRUE	5.56e-32	HbA1c lowered in the European ancestry participants in the Million Veterans Program GLP1R variants that are also eQTLs in the GTEx sTobacco use disordery
						MR Egger	10	0.284876	0.380446	-0.177912	0.938804	1.46294	0.837016	2.55692	0.218467	8.35236	8	0.399829	0.00867721	0.0088352	0.354806	0.00164463	5.47e-05	TRUE	5.56e-32
						Simple mode	10	0.208584	0.051118	-0.357706	0.459942	1.05245	0.699279	1.58398	0.811897	NA	NA	NA	0.00867721	0.0088352	0.354806	0.00164463	5.47e-05	TRUE	5.56e-32
						Weighted median	10	0.12606	0.0600811	-0.186996	0.307158	1.06192	0.829447	1.35956	0.633641	NA	NA	NA	0.00867721	0.0088352	0.354806	0.00164463	5.47e-05	TRUE	5.56e-32
						Weighted mode	10	0.198164	0.059599	-0.328802	0.448	1.06141	0.719786	1.56518	0.770432	NA	NA	NA	0.00867721	0.0088352	0.354806	0.00164463	5.47e-05	TRUE	5.56e-32
Main analysis	GLP1R	HbA1c (% mmol/mol)	GLP1R (UK Biobank, HbA1c, main analysis)	UK Biobank	Heavy Drinking vs. Internalizing (3v2)	Inverse variance weighted	3	0.564495	0.312222	-0.794189	1.41863	1.36646	0.451948	4.13147	0.580195	7.99487	2	0.0183627	-0.00909929	0.0523564	0.890453	0.000282818	4.6e-05	TRUE	0.000353652	HbA1c lowered via GLP1R variants in the UK Biobank
						MR Egger	3	2.92047	-0.176588	-5.90071	5.54753	0.838125	0.00273751	256.603	0.961553	7.76047	1	0.00534021	-0.00909929	0.0523564	0.890453	0.000282818	4.6e-05	TRUE	0.000353652
						Simple mode	3	0.435564	-0.262179	-1.11589	0.591527	0.769373	0.327625	1.80675	0.60837	NA	NA	NA	-0.00909929	0.0523564	0.890453	0.000282818	4.6e-05	TRUE	0.000353652
						Weighted median	3	0.405078	-0.19294	-0.986893	0.601013	0.824532	0.372733	1.82397	0.633859	NA	NA	NA	-0.00909929	0.0523564	0.890453	0.000282818	4.6e-05	TRUE	0.000353652
						Weighted mode	3	0.431864	-0.262179	-1.10863	0.584274	0.769373	0.33001	1.79369	0.605534	NA	NA	NA	-0.00909929	0.0523564	0.890453	0.000282818	4.6e-05	TRUE	0.000353652
Main analysis	GIPR	Body mass index (kg/m2)	GIPR (GIANT & UK Biobank, BMI, main analysis)	GIANT and UK Biobank	Heavy Drinking vs. Low Risk Drinking (3v1)	Inverse variance weighted	4	0.308194	0.0884062	-0.515654	0.692467	1.09243	0.59711	1.99864	0.774225	7.3811	3	0.0606934	-0.00604244	0.0169307	0.75531	0.000523219	3.93e-05	TRUE	1.35e-10	BMI lowered via GIPR variants in the Pulit et al. meta-analysis of the GIANT cohorts and UK-Biobank.
						MR Egger	4	0.789147	-0.161115	-1.70784	1.38561	0.851195	0.181257	3.99728	0.857116	6.93917	2	0.0311299	-0.00604244	0.0169307	0.75531	0.000523219	3.93e-05	TRUE	1.35e-10
						Simple mode	4	0.611946	-0.491773	-1.69119	0.707641	0.611541	0.184301	2.0292	0.480394	NA	NA	NA	-0.00604244	0.0169307	0.75531	0.000523219	3.93e-05	TRUE	1.35e-10
						Weighted median	4	0.220714	0.0926681	-0.339931	0.525268	1.0971	0.711819	1.69091	0.67459	NA	NA	NA	-0.00604244	0.0169307	0.75531	0.000523219	3.93e-05	TRUE	1.35e-10
						Weighted mode	4	0.243796	0.171943	-0.305897	0.649783	1.18761	0.736462	1.91513	0.531469	NA	NA	NA	-0.00604244	0.0169307	0.75531	0.000523219	3.93e-05	TRUE	1.35e-10
Main analysis	GIPR	Body mass index (kg/m2)	GIPR (MVP, BMI, main analysis)	Million Veterans Program	Heavy Drinking vs. Low Risk Drinking (3v1)	Inverse variance weighted	8	0.089433	0.147161	-0.0281277	0.32245	1.15854	0.972264	1.38051	0.099869	7.85163	7	0.345859	-0.00598684	0.00631447	0.379677	0.00171392	5.68e-05	TRUE	5.99e-35	BMI lowered in the European ancestry participants in the Million Veterans Program GIPR variants that are also eQTLs in the GTEx sTobacco use disordery
						MR Egger	8	0.158301	0.0237469	-0.286523	0.334016	1.02403	0.75087	1.39657	0.885671	6.82857	6	0.336992	-0.00598684	0.00631447	0.379677	0.00171392	5.68e-05	TRUE	5.99e-35
						Simple mode	8	0.171188	0.107428	-0.2281	0.442956	1.11341	0.796045	1.5573	0.550216	NA	NA	NA	-0.00598684	0.00631447	0.379677	0.00171392	5.68e-05	TRUE	5.99e-35
						Weighted median	8	0.101246	0.143779	-0.0546637	0.342222	1.15463	0.946804	1.40807	0.155581	NA	NA	NA	-0.00598684	0.00631447	0.379677	0.00171392	5.68e-05	TRUE	5.99e-35
						Weighted mode	8	0.106837	0.147659	-0.0617415	0.357059	1.15912	0.940126	1.42912	0.209434	NA	NA	NA	-0.00598684	0.00631447	0.379677	0.00171392	5.68e-05	TRUE	5.99e-35
Main analysis	GIPR	HbA1c (% mmol/mol)	GIPR (MVP, HbA1c, main analysis)	Million Veterans Program	Heavy Drinking vs. Low Risk Drinking (3v1)	Inverse variance weighted	5	0.124856	-0.21053	-0.455247	0.0341876	0.810155	0.634291	1.03478	0.0917605	4.95586	4	0.291856	-0.0153854	0.0108987	0.252888	0.00112805	4.44e-05	TRUE	4.36e-21	HbA1c lowered in the European ancestry participants in the Million Veterans Program GIPR variants that are also eQTLs in the GTEx sTobacco use disordery
						MR Egger	5	0.385613	-0.731351	-1.48715	0.0244512	0.481258	0.226015	1.02475	0.154149	2.96303	3	0.39736	-0.0153854	0.0108987	0.252888	0.00112805	4.44e-05	TRUE	4.36e-21
						Simple mode	5	0.196399	-0.218915	-0.603856	0.166026	0.80339	0.546699	1.1806	0.327453	NA	NA	NA	-0.0153854	0.0108987	0.252888	0.00112805	4.44e-05	TRUE	4.36e-21
						Weighted median	5	0.138273	-0.238488	-0.509503	0.032528	0.787818	0.600794	1.03306	0.0845714	NA	NA	NA	-0.0153854	0.0108987	0.252888	0.00112805	4.44e-05	TRUE	4.36e-21
						Weighted mode	5	0.155874	-0.264639	-0.570151	0.0408731	0.767483	0.56544	1.04172	0.164783	NA	NA	NA	-0.0153854	0.0108987	0.252888	0.00112805	4.44e-05	TRUE	4.36e-21
Main analysis	GIPR	HbA1c (% mmol/mol)	GIPR (UK Biobank, HbA1c, main analysis)	UK Biobank	Heavy Drinking vs. Low Risk Drinking (3v1)	Inverse variance weighted	4	0.190481	0.184265	-0.189078	0.557607	1.20233	0.827722	1.74649	0.333362	0.922193	3	0.820069	-0.00735513	0.0273563	0.813229	0.000638293	9.65e-06	TRUE	7.62e-15	HbA1c lowered via GIPR variants in the UK Biobank
						MR Egger	4	1.11594	-0.11137	-2.29862	2.07588	0.894607	0.100397	7.97156	0.929606	0.849904	2	0.653801	-0.00735513	0.0273563	0.813229	0.000638293	9.65e-06	TRUE	7.62e-15
						Simple mode	4	0.303487	0.232381	-0.362454	0.827216	1.2616	0.695966	2.28694	0.499583	NA	NA	NA	-0.00735513	0.0273563	0.813229	0.000638293	9.65e-06	TRUE	7.62e-15
						Weighted median	4	0.217084	0.225454	-0.200031	0.650939	1.25289	0.818706	1.91734	0.299011	NA	NA	NA	-0.00735513	0.0273563	0.813229	0.000638293	9.65e-06	TRUE	7.62e-15
						Weighted mode	4	0.260834	0.249929	-0.261306	0.761164	1.28393	0.770045	2.14077	0.408654	NA	NA	NA	-0.00735513	0.0273563	0.813229	0.000638293	9.65e-06	TRUE	7.62e-15
Main analysis	GIPR/GLP1R	Body mass index (kg/m2)	GIPR/GLP1R (GIANT & UK Biobank, BMI, main analysis)	GIANT and UK Biobank	Heavy Drinking vs. Low Risk Drinking (3v1)	Inverse variance weighted	6	0.246408	0.133146	-0.349813	0.616105	1.14242	0.70482	1.8517	0.588957	9.02277	5	0.108159	-0.00543902	0.00849981	0.557051	0.000603041	4.95e-05	TRUE	1.52e-11	BMI lowered via both GIPR and GLP1R variants in the Pulit et al. meta-analysis of the GIANT cohorts and UK-Biobank.
						MR Egger	6	0.501368	-0.140235	-1.12292	0.842446	0.869154	0.32533	2.32204	0.793572	8.1849	4	0.085035	-0.00543902	0.00849981	0.557051	0.000603041	4.95e-05	TRUE	1.52e-11
						Simple mode	6	0.4917	-0.259609	-1.22334	0.704123	0.771354	0.294246	2.02207	0.620096	NA	NA	NA	-0.00543902	0.00849981	0.557051	0.000603041	4.95e-05	TRUE	1.52e-11
						Weighted median	6	0.223384	0.150491	-0.287342	0.588324	1.1624	0.750255	1.80097	0.500511	NA	NA	NA	-0.00543902	0.00849981	0.557051	0.000603041	4.95e-05	TRUE	1.52e-11
						Weighted mode	6	0.237222	0.168121	-0.296834	0.633076	1.18308	0.743167	1.8834	0.510172	NA	NA	NA	-0.00543902	0.00849981	0.557051	0.000603041	4.95e-05	TRUE	1.52e-11
Main analysis	GIPR/GLP1R	Body mass index (kg/m2)	GIPR/GLP1R (MVP, BMI, main analysis)	Million Veterans Program	Heavy Drinking vs. Low Risk Drinking (3v1)	Inverse variance weighted	17	0.0650372	0.107966	-0.0195064	0.235439	1.11401	0.980683	1.26546	0.0968999	17.2553	16	0.369267	-0.00325114	0.00460737	0.491228	0.00300804	0.000105338	TRUE	2.67e-59	BMIC lowered in the European ancestry participants in the Million Veterans Program via both GIPR and GLP1R variants
						MR Egger	17	0.133609	0.0260259	-0.235847	0.287899	1.02637	0.789901	1.33362	0.848169	16.7009	15	0.337057	-0.00325114	0.00460737	0.491228	0.00300804	0.000105338	TRUE	2.67e-59
						Simple mode	17	0.144988	0.093372	-0.190805	0.377549	1.09787	0.826294	1.4587	0.528701	NA	NA	NA	-0.00325114	0.00460737	0.491228	0.00300804	0.000105338	TRUE	2.67e-59
						Weighted median	17	0.0896651	0.135085	-0.0406586	0.310829	1.14463	0.960157	1.36456	0.131926	NA	NA	NA	-0.00325114	0.00460737	0.491228	0.00300804	0.000105338	TRUE	2.67e-59
						Weighted mode	17	0.0918238	0.130935	-0.0490395	0.31091	1.13989	0.952144	1.36467	0.173105	NA	NA	NA	-0.00325114	0.00460737	0.491228	0.00300804	0.000105338	TRUE	2.67e-59
Main analysis	GIPR/GLP1R	HbA1c (% mmol/mol)	GIPR/GLP1R (MVP, HbA1c, main analysis)	Million Veterans Program	Heavy Drinking vs. Low Risk Drinking (3v1)	Inverse variance weighted	15	0.0738711	-0.0604686	-0.205256	0.0843188	0.941323	0.814439	1.08798	0.413033	15.2119	14	0.363826	-0.0107595	0.00668496	0.13151	0.00277268	8.32e-05	TRUE	1.58e-52	HbA1c lowered in the European ancestry participants in the Million Veterans Program GIPR variants that are also eQTLs in the GTEx sTobacco use disordery
						MR Egger	15	0.224142	-0.402719	-0.842037	0.0365986	0.6685	0.430832	1.03728	0.0956416	12.6214	13	0.477465	-0.0107595	0.00668496	0.13151	0.00277268	8.32e-05	TRUE	1.58e-52
						Simple mode	15	0.187319	-0.109567	-0.476711	0.257577	0.896222	0.620822	1.29379	0.567908	NA	NA	NA	-0.0107595	0.00668496	0.13151	0.00277268	8.32e-05	TRUE	1.58e-52
						Weighted median	15	0.0990249	-0.0912264	-0.285315	0.102862	0.912811	0.751777	1.10834	0.356921	NA	NA	NA	-0.0107595	0.00668496	0.13151	0.00277268	8.32e-05	TRUE	1.58e-52
						Weighted mode	15	0.180943	-0.146355	-0.501004	0.208294	0.863851	0.605922	1.23158	0.432137	NA	NA	NA	-0.0107595	0.00668496	0.13151	0.00277268	8.32e-05	TRUE	1.58e-52
Main analysis	GIPR/GLP1R	HbA1c (% mmol/mol)	GIPR/GLP1R (UK Biobank, HbA1c, main analysis)	UK Biobank	Heavy Drinking vs. Low Risk Drinking (3v1)	Inverse variance weighted	7	0.157755	0.136056	-0.173145	0.445256	1.14575	0.841016	1.56089	0.388442	3.21923	6	0.780871	-0.00752765	0.013179	0.592588	0.000921111	2.06e-05	TRUE	1.3e-19	HbA1c lowered via both GIPR and GLP1R variants in the UK-Biobank
						MR Egger	7	0.606435	-0.198407	-1.38702	0.990206	0.820036	0.249819	2.69179	0.756793	2.89297	5	0.716482	-0.00752765	0.013179	0.592588	0.000921111	2.06e-05	TRUE	1.3e-19
						Simple mode	7	0.275697	0.216063	-0.324302	0.756428	1.24118	0.723032	2.13065	0.463022	NA	NA	NA	-0.00752765	0.013179	0.592588	0.000921111	2.06e-05	TRUE	1.3e-19
						Weighted median	7	0.206262	0.197713	-0.20656	0.601987	1.21861	0.813377	1.82574	0.337784	NA	NA	NA	-0.00752765	0.013179	0.592588	0.000921111	2.06e-05	TRUE	1.3e-19
						Weighted mode	7	0.239096	0.246803	-0.221825	0.71543	1.27993	0.801056	2.04507	0.341763	NA	NA	NA	-0.00752765	0.013179	0.592588	0.000921111	2.06e-05	TRUE	1.3e-19
Main analysis	GLP1R	Body mass index (kg/m2)	GLP1R (GIANT & UK Biobank, BMI, main analysis)	GIANT and UK Biobank	Heavy Drinking vs. Low Risk Drinking (3v1)	Inverse variance weighted	2	0.569456	0.436698	-0.679436	1.55283	1.54759	0.506903	4.72484	0.443159	1.23803	1	0.265851	NA	NA	NA	7.98e-05	1.02e-05	TRUE	0.0286653	BMI lowered via GLP1R variants in the Pulit et al. meta-analysis of the GIANT cohorts and UK-Biobank.
Main analysis	GLP1R	Body mass index (kg/m2)	GLP1R (MVP, BMI, main analysis)	Million Veterans Program	Heavy Drinking vs. Low Risk Drinking (3v1)	Inverse variance weighted	9	0.0985429	0.0604855	-0.132659	0.25363	1.06235	0.875764	1.28869	0.539348	8.91236	8	0.349743	-0.00329594	0.00847792	0.709002	0.00129412	4.85e-05	TRUE	4.81e-26	BMI lowered in the European ancestry participants in the Million Veterans Program GLP1R variants that are also eQTLs in the GTEx sTobacco use disordery
						MR Egger	9	0.281255	-0.0410722	-0.592332	0.510188	0.95976	0.553036	1.6656	0.888013	8.724	7	0.273084	-0.00329594	0.00847792	0.709002	0.00129412	4.85e-05	TRUE	4.81e-26
						Simple mode	9	0.210664	0.0586942	-0.354207	0.471596	1.06045	0.70173	1.60255	0.787606	NA	NA	NA	-0.00329594	0.00847792	0.709002	0.00129412	4.85e-05	TRUE	4.81e-26
						Weighted median	9	0.123924	0.0753826	-0.167509	0.318274	1.0783	0.845769	1.37475	0.542991	NA	NA	NA	-0.00329594	0.00847792	0.709002	0.00129412	4.85e-05	TRUE	4.81e-26
						Weighted mode	9	0.175306	-0.0218071	-0.365406	0.321792	0.978429	0.693915	1.3796	0.904072	NA	NA	NA	-0.00329594	0.00847792	0.709002	0.00129412	4.85e-05	TRUE	4.81e-26
Main analysis	GLP1R	HbA1c (% mmol/mol)	GLP1R (MVP, Hba1c, main analysis)	Million Veterans Program	Heavy Drinking vs. Low Risk Drinking (3v1)	Inverse variance weighted	10	0.091425	0.0392186	-0.139974	0.218412	1.04	0.869381	1.2441	0.667945	7.27741	9	0.608262	-0.0113211	0.00863659	0.22629	0.00164463	3.88e-05	TRUE	2.73e-33	HbA1c lowered in the European ancestry participants in the Million Veterans Program GLP1R variants that are also eQTLs in the GTEx sTobacco use disordery
						MR Egger	10	0.278443	-0.305538	-0.851287	0.240211	0.736727	0.426865	1.27152	0.304434	5.55913	8	0.696481	-0.0113211	0.00863659	0.22629	0.00164463	3.88e-05	TRUE	2.73e-33
						Simple mode	10	0.204629	-0.0399406	-0.441014	0.361132	0.960847	0.643384	1.43495	0.849583	NA	NA	NA	-0.0113211	0.00863659	0.22629	0.00164463	3.88e-05	TRUE	2.73e-33
						Weighted median	10	0.120904	-0.0138449	-0.250816	0.223127	0.986251	0.778165	1.24998	0.908832	NA	NA	NA	-0.0113211	0.00863659	0.22629	0.00164463	3.88e-05	TRUE	2.73e-33
						Weighted mode	10	0.179097	0.0076231	-0.343406	0.358652	1.00765	0.70935	1.4314	0.966978	NA	NA	NA	-0.0113211	0.00863659	0.22629	0.00164463	3.88e-05	TRUE	2.73e-33
Main analysis	GLP1R	HbA1c (% mmol/mol)	GLP1R (UK Biobank, HbA1c, main analysis)	UK Biobank	Heavy Drinking vs. Low Risk Drinking (3v1)	Inverse variance weighted	3	0.287961	0.0307787	-0.533626	0.595183	1.03126	0.586475	1.81336	0.91488	2.0931	2	0.351147	-0.018072	0.0202193	0.535663	0.000282818	1.09e-05	TRUE	2.1e-06	HbA1c lowered via GLP1R variants in the UK Biobank
						MR Egger	3	1.12711	-0.939387	-3.14852	1.26975	0.390867	0.0429155	3.55995	0.557673	1.16356	1	0.280728	-0.018072	0.0202193	0.535663	0.000282818	1.09e-05	TRUE	2.1e-06
						Simple mode	3	0.461976	0.207566	-0.697906	1.11304	1.23068	0.497626	3.04359	0.69721	NA	NA	NA	-0.018072	0.0202193	0.535663	0.000282818	1.09e-05	TRUE	2.1e-06
						Weighted median	3	0.36808	0.105415	-0.616023	0.826852	1.11117	0.540088	2.28611	0.774579	NA	NA	NA	-0.018072	0.0202193	0.535663	0.000282818	1.09e-05	TRUE	2.1e-06
						Weighted mode	3	0.472106	0.219829	-0.705498	1.14516	1.24586	0.493863	3.14293	0.687262	NA	NA	NA	-0.018072	0.0202193	0.535663	0.000282818	1.09e-05	TRUE	2.1e-06
Main analysis	GIPR	Body mass index (kg/m2)	GIPR (GIANT & UK Biobank, BMI, main analysis)	GIANT and UK Biobank	Internalizing vs. Low Risk Alcohol Consumption (2v1)	Inverse variance weighted	3	0.199086	0.181785	-0.208425	0.571994	1.19936	0.811862	1.7718	0.361193	0.494272	2	0.781034	0.00216347	0.0102479	0.867546	0.000482104	6.3e-06	TRUE	1.32e-14	BMI lowered via GIPR variants in the Pulit et al. meta-analysis of the GIANT cohorts and UK-Biobank.
						MR Egger	3	0.435842	0.263637	-0.590613	1.11789	1.30166	0.553988	3.05838	0.653674	0.449703	1	0.502476	0.00216347	0.0102479	0.867546	0.000482104	6.3e-06	TRUE	1.32e-14
						Simple mode	3	0.294544	0.176518	-0.400789	0.753825	1.19306	0.669791	2.12511	0.609824	NA	NA	NA	0.00216347	0.0102479	0.867546	0.000482104	6.3e-06	TRUE	1.32e-14
						Weighted median	3	0.214296	0.215381	-0.204639	0.635401	1.24033	0.814941	1.88778	0.314866	NA	NA	NA	0.00216347	0.0102479	0.867546	0.000482104	6.3e-06	TRUE	1.32e-14
						Weighted mode	3	0.220219	0.240711	-0.190919	0.67234	1.27215	0.8262	1.95882	0.388465	NA	NA	NA	0.00216347	0.0102479	0.867546	0.000482104	6.3e-06	TRUE	1.32e-14
Main analysis	GIPR	Body mass index (kg/m2)	GIPR (MVP, BMI, main analysis)	Million Veterans Program	Internalizing vs. Low Risk Alcohol Consumption (2v1)	Inverse variance weighted	8	0.101563	0.0715333	-0.127529	0.270596	1.07415	0.880268	1.31075	0.481229	10.7953	7	0.147799	0.00405322	0.00751309	0.608972	0.00171392	5.53e-05	TRUE	4.02e-37	BMI lowered in the European ancestry participants in the Million Veterans Program GIPR variants that are also eQTLs in the GTEx sTobacco use disordery
						MR Egger	8	0.188257	0.155047	-0.213937	0.524031	1.16771	0.807399	1.68882	0.441672	10.2959	6	0.112731	0.00405322	0.00751309	0.608972	0.00171392	5.53e-05	TRUE	4.02e-37
						Simple mode	8	0.22014	-0.204073	-0.635548	0.227401	0.815403	0.529645	1.25533	0.384767	NA	NA	NA	0.00405322	0.00751309	0.608972	0.00171392	5.53e-05	TRUE	4.02e-37
						Weighted median	8	0.0965801	0.103611	-0.0856863	0.292908	1.10917	0.917882	1.34032	0.283363	NA	NA	NA	0.00405322	0.00751309	0.608972	0.00171392	5.53e-05	TRUE	4.02e-37
						Weighted mode	8	0.107977	0.0916996	-0.119936	0.303335	1.09604	0.886977	1.35437	0.423832	NA	NA	NA	0.00405322	0.00751309	0.608972	0.00171392	5.53e-05	TRUE	4.02e-37
Main analysis	GIPR	HbA1c (% mmol/mol)	GIPR (MVP, HbA1c, main analysis)	Million Veterans Program	Internalizing vs. Low Risk Alcohol Consumption (2v1)	Inverse variance weighted	5	0.108728	-0.205311	-0.418418	0.00779582	0.814394	0.658087	1.00783	0.0589857	1.50184	4	0.826316	-0.0104767	0.0105812	0.395105	0.00112712	2.41e-05	TRUE	6.94e-25	HbA1c lowered in the European ancestry participants in the Million Veterans Program GIPR variants that are also eQTLs in the GTEx sTobacco use disordery
						MR Egger	5	0.374261	-0.559894	-1.29345	0.173657	0.571269	0.274324	1.18965	0.231546	0.521489	3	0.914146	-0.0104767	0.0105812	0.395105	0.00112712	2.41e-05	TRUE	6.94e-25
						Simple mode	5	0.167459	-0.158842	-0.487061	0.169378	0.853131	0.614429	1.18457	0.396566	NA	NA	NA	-0.0104767	0.0105812	0.395105	0.00112712	2.41e-05	TRUE	6.94e-25
						Weighted median	5	0.124236	-0.182642	-0.426144	0.0608598	0.833066	0.653023	1.06275	0.141528	NA	NA	NA	-0.0104767	0.0105812	0.395105	0.00112712	2.41e-05	TRUE	6.94e-25
						Weighted mode	5	0.152346	-0.173049	-0.471647	0.125549	0.841096	0.623974	1.13377	0.31944	NA	NA	NA	-0.0104767	0.0105812	0.395105	0.00112712	2.41e-05	TRUE	6.94e-25
Main analysis	GIPR	HbA1c (% mmol/mol)	GIPR (UK Biobank, HbA1c, main analysis)	UK Biobank	Internalizing vs. Low Risk Alcohol Consumption (2v1)	Inverse variance weighted	4	0.184375	0.129715	-0.231661	0.491091	1.1385	0.793215	1.6341	0.481722	2.15747	3	0.540375	-0.0351269	0.0264931	0.316042	0.000638293	1.28e-05	TRUE	5.46e-15	HbA1c lowered via GIPR variants in the UK Biobank
						MR Egger	4	1.08087	-1.28239	-3.40088	0.836112	0.277375	0.0333438	2.30738	0.357283	0.399493	2	0.818938	-0.0351269	0.0264931	0.316042	0.000638293	1.28e-05	TRUE	5.46e-15
						Simple mode	4	0.308301	0.252076	-0.352193	0.856346	1.28669	0.703144	2.35454	0.473463	NA	NA	NA	-0.0351269	0.0264931	0.316042	0.000638293	1.28e-05	TRUE	5.46e-15
						Weighted median	4	0.205833	0.161712	-0.241721	0.565145	1.17552	0.785275	1.7597	0.432074	NA	NA	NA	-0.0351269	0.0264931	0.316042	0.000638293	1.28e-05	TRUE	5.46e-15
						Weighted mode	4	0.239804	0.175101	-0.294914	0.645117	1.19137	0.744595	1.90621	0.51813	NA	NA	NA	-0.0351269	0.0264931	0.316042	0.000638293	1.28e-05	TRUE	5.46e-15
Main analysis	GIPR/GLP1R	Body mass index (kg/m2)	GIPR/GLP1R (GIANT & UK Biobank, BMI, main analysis)	GIANT and UK Biobank	Internalizing vs. Low Risk Alcohol Consumption (2v1)	Inverse variance weighted	5	0.184776	0.164107	-0.198054	0.526269	1.17834	0.820325	1.69261	0.374465	0.585842	4	0.964624	0.00188294	0.00594464	0.772198	0.000561926	6.53e-06	TRUE	6.34e-17	BMI lowered via both GIPR and GLP1R variants in the Pulit et al. meta-analysis of the GIANT cohorts and UK-Biobank.
						MR Egger	5	0.339891	0.254468	-0.411718	0.920655	1.28978	0.662511	2.51093	0.508405	0.485514	3	0.922062	0.00188294	0.00594464	0.772198	0.000561926	6.53e-06	TRUE	6.34e-17
						Simple mode	5	0.31327	0.146751	-0.467258	0.760761	1.15807	0.626718	2.1399	0.663851	NA	NA	NA	0.00188294	0.00594464	0.772198	0.000561926	6.53e-06	TRUE	6.34e-17
						Weighted median	5	0.203279	0.19888	-0.199548	0.597307	1.22004	0.819101	1.81722	0.327898	NA	NA	NA	0.00188294	0.00594464	0.772198	0.000561926	6.53e-06	TRUE	6.34e-17
						Weighted mode	5	0.22279	0.238042	-0.198627	0.674711	1.26876	0.819855	1.96346	0.345507	NA	NA	NA	0.00188294	0.00594464	0.772198	0.000561926	6.53e-06	TRUE	6.34e-17
Main analysis	GIPR/GLP1R	Body mass index (kg/m2)	GIPR/GLP1R (MVP, BMI, main analysis)	Million Veterans Program	Internalizing vs. Low Risk Alcohol Consumption (2v1)	Inverse variance weighted	17	0.0747334	-0.0298157	-0.176293	0.116662	0.970624	0.838372	1.12374	0.689922	24.2437	16	0.0843163	0.0060648	0.0051412	0.256512	0.0030061	0.000117395	TRUE	4.3e-61	BMIC lowered in the European ancestry participants in the Million Veterans Program via both GIPR and GLP1R variants
						MR Egger	17	0.149074	0.122954	-0.169231	0.41514	1.13083	0.844314	1.51458	0.422417	22.1855	15	0.103032	0.0060648	0.0051412	0.256512	0.0030061	0.000117395	TRUE	4.3e-61
						Simple mode	17	0.205485	0.0415768	-0.361173	0.444327	1.04245	0.696858	1.55944	0.842205	NA	NA	NA	0.0060648	0.0051412	0.256512	0.0030061	0.000117395	TRUE	4.3e-61
						Weighted median	17	0.0875562	0.0751996	-0.0964105	0.24681	1.0781	0.908091	1.27994	0.390411	NA	NA	NA	0.0060648	0.0051412	0.256512	0.0030061	0.000117395	TRUE	4.3e-61
						Weighted mode	17	0.0984633	0.0763448	-0.116643	0.269333	1.07933	0.889903	1.30909	0.449434	NA	NA	NA	0.0060648	0.0051412	0.256512	0.0030061	0.000117395	TRUE	4.3e-61
Main analysis	GIPR/GLP1R	HbA1c (% mmol/mol)	GIPR/GLP1R (MVP, HbA1c, main analysis)	Million Veterans Program	Internalizing vs. Low Risk Alcohol Consumption (2v1)	Inverse variance weighted	15	0.0764437	-0.134891	-0.284721	0.0149384	0.873811	0.752224	1.01505	0.0776339	17.3032	14	0.240379	-0.0142712	0.00648065	0.0463163	0.00277096	0.000101437	TRUE	6.37e-53	HbA1c lowered in the European ancestry participants in the Million Veterans Program GIPR variants that are also eQTLs in the GTEx sTobacco use disordery
						MR Egger	15	0.217347	-0.588933	-1.01493	-0.162933	0.554919	0.362426	0.849648	0.0178623	12.4539	13	0.490824	-0.0142712	0.00648065	0.0463163	0.00277096	0.000101437	TRUE	6.37e-53
						Simple mode	15	0.147429	-0.195205	-0.484166	0.0937559	0.822666	0.616211	1.09829	0.206695	NA	NA	NA	-0.0142712	0.00648065	0.0463163	0.00277096	0.000101437	TRUE	6.37e-53
						Weighted median	15	0.102673	-0.174155	-0.375394	0.0270835	0.840166	0.687018	1.02745	0.089845	NA	NA	NA	-0.0142712	0.00648065	0.0463163	0.00277096	0.000101437	TRUE	6.37e-53
						Weighted mode	15	0.139145	-0.211617	-0.484341	0.0611071	0.809275	0.616103	1.06301	0.150561	NA	NA	NA	-0.0142712	0.00648065	0.0463163	0.00277096	0.000101437	TRUE	6.37e-53
Main analysis	GIPR/GLP1R	HbA1c (% mmol/mol)	GIPR/GLP1R (UK Biobank, HbA1c, main analysis)	UK Biobank	Internalizing vs. Low Risk Alcohol Consumption (2v1)	Inverse variance weighted	7	0.163525	-0.0121058	-0.332615	0.308404	0.987967	0.717046	1.36125	0.940986	6.86802	6	0.333226	-0.000475709	0.0149801	0.975895	0.000921111	3.3e-05	TRUE	7.15e-19	HbA1c lowered via both GIPR and GLP1R variants in the UK-Biobank
						MR Egger	7	0.688945	-0.0332317	-1.38356	1.3171	0.967314	0.250683	3.73259	0.963396	6.86663	5	0.23075	-0.000475709	0.0149801	0.975895	0.000921111	3.3e-05	TRUE	7.15e-19
						Simple mode	7	0.299285	0.126165	-0.460434	0.712763	1.13447	0.63101	2.03962	0.688036	NA	NA	NA	-0.000475709	0.0149801	0.975895	0.000921111	3.3e-05	TRUE	7.15e-19
						Weighted median	7	0.190984	0.121938	-0.252392	0.496267	1.12968	0.77694	1.64258	0.523168	NA	NA	NA	-0.000475709	0.0149801	0.975895	0.000921111	3.3e-05	TRUE	7.15e-19
						Weighted mode	7	0.226551	0.136546	-0.307494	0.580586	1.14631	0.735288	1.78709	0.568761	NA	NA	NA	-0.000475709	0.0149801	0.975895	0.000921111	3.3e-05	TRUE	7.15e-19
Main analysis	GLP1R	Body mass index (kg/m2)	GLP1R (GIANT & UK Biobank, BMI, main analysis)	GIANT and UK Biobank	Internalizing vs. Low Risk Alcohol Consumption (2v1)	Inverse variance weighted	2	0.496341	0.054233	-0.918594	1.02706	1.05573	0.39908	2.79284	0.912992	0.0346815	1	0.852265	NA	NA	NA	7.98e-05	2.23e-07	TRUE	0.000864389	BMI lowered via GLP1R variants in the Pulit et al. meta-analysis of the GIANT cohorts and UK-Biobank.
Main analysis	GLP1R	Body mass index (kg/m2)	GLP1R (MVP, BMI, main analysis)	Million Veterans Program	Internalizing vs. Low Risk Alcohol Consumption (2v1)	Inverse variance weighted	9	0.101344	-0.154625	-0.35326	0.0440092	0.856736	0.702395	1.04499	0.127073	10.0067	8	0.264559	0.00338386	0.00868452	0.708384	0.00129218	6.21e-05	TRUE	7.84e-26	BMI lowered in the European ancestry participants in the Million Veterans Program GLP1R variants that are also eQTLs in the GTEx sTobacco use disordery
						MR Egger	9	0.288306	-0.0503411	-0.61542	0.514738	0.950905	0.540414	1.6732	0.866329	9.79423	7	0.200538	0.00338386	0.00868452	0.708384	0.00129218	6.21e-05	TRUE	7.84e-26
						Simple mode	9	0.232056	0.115432	-0.339398	0.570261	1.12236	0.712199	1.76873	0.632268	NA	NA	NA	0.00338386	0.00868452	0.708384	0.00129218	6.21e-05	TRUE	7.84e-26
						Weighted median	9	0.125549	-0.140142	-0.386219	0.105935	0.869235	0.679622	1.11175	0.264324	NA	NA	NA	0.00338386	0.00868452	0.708384	0.00129218	6.21e-05	TRUE	7.84e-26
						Weighted mode	9	0.189775	-0.288037	-0.659997	0.0839228	0.749734	0.516853	1.08754	0.167548	NA	NA	NA	0.00338386	0.00868452	0.708384	0.00129218	6.21e-05	TRUE	7.84e-26
Main analysis	GLP1R	HbA1c (% mmol/mol)	GLP1R (MVP, Hba1c, main analysis)	Million Veterans Program	Internalizing vs. Low Risk Alcohol Consumption (2v1)	Inverse variance weighted	10	0.114987	-0.0879551	-0.313329	0.137419	0.915802	0.731009	1.14731	0.444322	15.1023	9	0.0881636	-0.0186305	0.00941524	0.0832078	0.00164385	7.73e-05	TRUE	3.46e-30	HbA1c lowered in the European ancestry participants in the Million Veterans Program GLP1R variants that are also eQTLs in the GTEx sTobacco use disordery
						MR Egger	10	0.303723	-0.655487	-1.25078	-0.0601903	0.519189	0.286281	0.941585	0.0629682	10.1396	8	0.255364	-0.0186305	0.00941524	0.0832078	0.00164385	7.73e-05	TRUE	3.46e-30
						Simple mode	10	0.222441	-0.228523	-0.664506	0.207461	0.795708	0.514528	1.23055	0.331078	NA	NA	NA	-0.0186305	0.00941524	0.0832078	0.00164385	7.73e-05	TRUE	3.46e-30
						Weighted median	10	0.130015	-0.173653	-0.428483	0.0811764	0.840588	0.651497	1.08456	0.181667	NA	NA	NA	-0.0186305	0.00941524	0.0832078	0.00164385	7.73e-05	TRUE	3.46e-30
						Weighted mode	10	0.196835	-0.193812	-0.579608	0.191984	0.823813	0.560118	1.21165	0.350528	NA	NA	NA	-0.0186305	0.00941524	0.0832078	0.00164385	7.73e-05	TRUE	3.46e-30
Main analysis	GLP1R	HbA1c (% mmol/mol)	GLP1R (UK Biobank, HbA1c, main analysis)	UK Biobank	Internalizing vs. Low Risk Alcohol Consumption (2v1)	Inverse variance weighted	3	0.32445	-0.323676	-0.959598	0.312246	0.723485	0.383047	1.36649	0.318467	2.81905	2	0.244259	-0.00297198	0.0303618	0.937882	0.000282818	2.02e-05	TRUE	8.79e-06	HbA1c lowered via GLP1R variants in the UK Biobank
						MR Egger	3	1.69189	-0.483141	-3.79925	2.83297	0.616843	0.0223875	16.9958	0.822918	2.7923	1	0.0947183	-0.00297198	0.0303618	0.937882	0.000282818	2.02e-05	TRUE	8.79e-06
						Simple mode	3	0.456616	0.000264561	-0.894702	0.895231	1.00026	0.408729	2.4479	0.99959	NA	NA	NA	-0.00297198	0.0303618	0.937882	0.000282818	2.02e-05	TRUE	8.79e-06
						Weighted median	3	0.3708	-0.0978209	-0.824589	0.628947	0.906811	0.438415	1.87563	0.791926	NA	NA	NA	-0.00297198	0.0303618	0.937882	0.000282818	2.02e-05	TRUE	8.79e-06
						Weighted mode	3	0.448101	0.000264561	-0.878013	0.878542	1.00026	0.415608	2.40739	0.999583	NA	NA	NA	-0.00297198	0.0303618	0.937882	0.000282818	2.02e-05	TRUE	8.79e-06
Main analysis	GIPR	Body mass index (kg/m2)	GIPR (GIANT & UK Biobank, BMI, main analysis)	GIANT and UK Biobank	Opioid use disorder	Inverse variance weighted	2	0.200406	-0.138959	-0.531754	0.253837	0.870264	0.587573	1.28896	0.488068	0.0044167	1	0.947013	NA	NA	NA	0.000381759	8.52e-06	TRUE	0.000127268	BMI lowered via GIPR variants in the Pulit et al. meta-analysis of the GIANT cohorts and UK-Biobank.
Main analysis	GIPR	Body mass index (kg/m2)	GIPR (MVP, BMI, main analysis)	Million Veterans Program	Opioid use disorder	Inverse variance weighted	6	0.0798677	0.0177507	-0.13879	0.174291	1.01791	0.870411	1.1904	0.824118	1.97417	5	0.852708	-0.00369861	0.00605955	0.574589	0.0015542	3.55e-05	TRUE	6.1e-14	BMI lowered in the European ancestry participants in the Million Veterans Program GIPR variants that are also eQTLs in the GTEx sTobacco use disordery
						MR Egger	6	0.141601	-0.0536187	-0.331156	0.223918	0.947793	0.718093	1.25097	0.72418	1.60161	4	0.808503	-0.00369861	0.00605955	0.574589	0.0015542	3.55e-05	TRUE	6.1e-14
						Simple mode	6	0.152818	-0.0330188	-0.332542	0.266504	0.96752	0.717099	1.30539	0.837474	NA	NA	NA	-0.00369861	0.00605955	0.574589	0.0015542	3.55e-05	TRUE	6.1e-14
						Weighted median	6	0.0903496	-0.00579901	-0.182884	0.171286	0.994218	0.832865	1.18683	0.948824	NA	NA	NA	-0.00369861	0.00605955	0.574589	0.0015542	3.55e-05	TRUE	6.1e-14
						Weighted mode	6	0.0953008	-0.0237823	-0.210572	0.163007	0.976498	0.810121	1.17705	0.812864	NA	NA	NA	-0.00369861	0.00605955	0.574589	0.0015542	3.55e-05	TRUE	6.1e-14
Main analysis	GIPR	HbA1c (% mmol/mol)	GIPR (MVP, HbA1c, main analysis)	Million Veterans Program	Opioid use disorder	Inverse variance weighted	3	0.148023	0.155285	-0.134839	0.445409	1.16799	0.873856	1.56113	0.294149	0.682304	2	0.710951	-0.00769832	0.0210807	0.777096	0.000571233	3.13e-05	TRUE	5.23e-05	HbA1c lowered in the European ancestry participants in the Million Veterans Program GIPR variants that are also eQTLs in the GTEx sTobacco use disordery
						MR Egger	3	0.818748	-0.138781	-1.74353	1.46596	0.870419	0.174902	4.33172	0.893106	0.548945	1	0.458749	-0.00769832	0.0210807	0.777096	0.000571233	3.13e-05	TRUE	5.23e-05
						Simple mode	3	0.207915	0.102552	-0.30496	0.510065	1.108	0.737153	1.6654	0.67068	NA	NA	NA	-0.00769832	0.0210807	0.777096	0.000571233	3.13e-05	TRUE	5.23e-05
						Weighted median	3	0.166301	0.105594	-0.220356	0.431545	1.11137	0.802233	1.53963	0.525457	NA	NA	NA	-0.00769832	0.0210807	0.777096	0.000571233	3.13e-05	TRUE	5.23e-05
						Weighted mode	3	0.187013	0.0839189	-0.282627	0.450465	1.08754	0.753801	1.56904	0.697558	NA	NA	NA	-0.00769832	0.0210807	0.777096	0.000571233	3.13e-05	TRUE	5.23e-05
Main analysis	GIPR	HbA1c (% mmol/mol)	GIPR (UK Biobank, HbA1c, main analysis)	UK Biobank	Opioid use disorder	Wald ratio	1	0.363593	0.465763	-0.24688	1.17841	1.59323	0.781235	3.24919	0.200194	NA	NA	NA	NA	NA	NA	0.000133801	2.88e-05	TRUE	0.170176	HbA1c lowered via GIPR variants in the UK Biobank
Main analysis	GIPR/GLP1R	Body mass index (kg/m2)	GIPR/GLP1R (GIANT & UK Biobank, BMI, main analysis)	GIANT and UK Biobank	Opioid use disorder	Inverse variance weighted	2	0.200406	-0.138959	-0.531754	0.253837	0.870264	0.587573	1.28896	0.488068	0.0044167	1	0.947013	NA	NA	NA	0.000381759	8.52e-06	TRUE	0.000127268	BMI lowered via both GIPR and GLP1R variants in the Pulit et al. meta-analysis of the GIANT cohorts and UK-Biobank.
Main analysis	GIPR/GLP1R	Body mass index (kg/m2)	GIPR/GLP1R (MVP, BMI, main analysis)	Million Veterans Program	Opioid use disorder	Inverse variance weighted	12	0.0616345	-0.00510364	-0.125907	0.1157	0.994909	0.881697	1.12266	0.934007	4.5543	11	0.950819	-0.0010957	0.0044871	0.812021	0.00257858	8e-05	TRUE	6.16e-21	BMIC lowered in the European ancestry participants in the Million Veterans Program via both GIPR and GLP1R variants
						MR Egger	12	0.125719	-0.0318604	-0.278269	0.214548	0.968642	0.757093	1.2393	0.805073	4.49468	10	0.922285	-0.0010957	0.0044871	0.812021	0.00257858	8e-05	TRUE	6.16e-21
						Simple mode	12	0.121161	-0.0293533	-0.26683	0.208123	0.971073	0.765804	1.23136	0.813032	NA	NA	NA	-0.0010957	0.0044871	0.812021	0.00257858	8e-05	TRUE	6.16e-21
						Weighted median	12	0.0842891	-0.0230329	-0.18824	0.142174	0.97723	0.828416	1.15278	0.784652	NA	NA	NA	-0.0010957	0.0044871	0.812021	0.00257858	8e-05	TRUE	6.16e-21
						Weighted mode	12	0.0860551	-0.0293533	-0.198021	0.139315	0.971073	0.820352	1.14949	0.739455	NA	NA	NA	-0.0010957	0.0044871	0.812021	0.00257858	8e-05	TRUE	6.16e-21
Main analysis	GIPR/GLP1R	HbA1c (% mmol/mol)	GIPR/GLP1R (MVP, HbA1c, main analysis)	Million Veterans Program	Opioid use disorder	Inverse variance weighted	8	0.0890773	-0.0059612	-0.180553	0.16863	0.994057	0.834809	1.18368	0.946644	3.85889	7	0.795879	-0.00964398	0.0080166	0.274287	0.00158864	6.78e-05	TRUE	2.75e-12	HbA1c lowered in the European ancestry participants in the Million Veterans Program GIPR variants that are also eQTLs in the GTEx sTobacco use disordery
						MR Egger	8	0.283819	-0.330144	-0.886429	0.226141	0.71882	0.412125	1.25375	0.288905	2.41168	6	0.878218	-0.00964398	0.0080166	0.274287	0.00158864	6.78e-05	TRUE	2.75e-12
						Simple mode	8	0.171852	-0.115674	-0.452503	0.221155	0.890765	0.636034	1.24752	0.522473	NA	NA	NA	-0.00964398	0.0080166	0.274287	0.00158864	6.78e-05	TRUE	2.75e-12
						Weighted median	8	0.113325	-0.097132	-0.319249	0.124985	0.907436	0.726694	1.13313	0.391385	NA	NA	NA	-0.00964398	0.0080166	0.274287	0.00158864	6.78e-05	TRUE	2.75e-12
						Weighted mode	8	0.15034	-0.113198	-0.407865	0.181468	0.892974	0.665069	1.19898	0.476035	NA	NA	NA	-0.00964398	0.0080166	0.274287	0.00158864	6.78e-05	TRUE	2.75e-12
Main analysis	GIPR/GLP1R	HbA1c (% mmol/mol)	GIPR/GLP1R (UK Biobank, HbA1c, main analysis)	UK Biobank	Opioid use disorder	Inverse variance weighted	2	0.277962	0.368075	-0.176731	0.912882	1.44495	0.838005	2.49149	0.18544	0.173706	1	0.676839	NA	NA	NA	0.000229487	3.38e-05	TRUE	0.038992	HbA1c lowered via both GIPR and GLP1R variants in the UK-Biobank
Main analysis	GLP1R	Body mass index (kg/m2)	GLP1R (MVP, BMI, main analysis)	Million Veterans Program	Opioid use disorder	Inverse variance weighted	6	0.0969129	-0.0387541	-0.228703	0.151195	0.961987	0.795564	1.16322	0.689241	2.37769	5	0.794792	7.55e-05	0.00903192	0.99373	0.00102438	4.45e-05	TRUE	1.34e-08	BMI lowered in the European ancestry participants in the Million Veterans Program GLP1R variants that are also eQTLs in the GTEx sTobacco use disordery
						MR Egger	6	0.304523	-0.0363405	-0.633205	0.560524	0.964312	0.530888	1.75159	0.910762	2.37762	4	0.666675	7.55e-05	0.00903192	0.99373	0.00102438	4.45e-05	TRUE	1.34e-08
						Simple mode	6	0.159364	-0.0592256	-0.371579	0.253128	0.942494	0.689644	1.28805	0.725392	NA	NA	NA	7.55e-05	0.00903192	0.99373	0.00102438	4.45e-05	TRUE	1.34e-08
						Weighted median	6	0.119291	-0.0508694	-0.28468	0.182941	0.950403	0.752255	1.20074	0.669794	NA	NA	NA	7.55e-05	0.00903192	0.99373	0.00102438	4.45e-05	TRUE	1.34e-08
						Weighted mode	6	0.144873	-0.0620504	-0.346002	0.221902	0.939835	0.707511	1.24845	0.68625	NA	NA	NA	7.55e-05	0.00903192	0.99373	0.00102438	4.45e-05	TRUE	1.34e-08
Main analysis	GLP1R	HbA1c (% mmol/mol)	GLP1R (MVP, Hba1c, main analysis)	Million Veterans Program	Opioid use disorder	Inverse variance weighted	5	0.111533	-0.097508	-0.316113	0.121097	0.907095	0.728977	1.12873	0.381983	1.31622	4	0.858617	-0.0067636	0.0092031	0.515622	0.00101741	3.65e-05	TRUE	1.11e-08	HbA1c lowered in the European ancestry participants in the Million Veterans Program GLP1R variants that are also eQTLs in the GTEx sTobacco use disordery
						MR Egger	5	0.306431	-0.307265	-0.90787	0.29334	0.735456	0.403383	1.3409	0.389878	0.776108	3	0.855173	-0.0067636	0.0092031	0.515622	0.00101741	3.65e-05	TRUE	1.11e-08
						Simple mode	5	0.170204	-0.147785	-0.481385	0.185816	0.862617	0.617927	1.2042	0.434232	NA	NA	NA	-0.0067636	0.0092031	0.515622	0.00101741	3.65e-05	TRUE	1.11e-08
						Weighted median	5	0.128757	-0.143042	-0.395407	0.109322	0.866717	0.673406	1.11552	0.266592	NA	NA	NA	-0.0067636	0.0092031	0.515622	0.00101741	3.65e-05	TRUE	1.11e-08
						Weighted mode	5	0.167142	-0.150158	-0.477756	0.177441	0.860572	0.620174	1.19416	0.419771	NA	NA	NA	-0.0067636	0.0092031	0.515622	0.00101741	3.65e-05	TRUE	1.11e-08
Main analysis	GLP1R	HbA1c (% mmol/mol)	GLP1R (UK Biobank, HbA1c, main analysis)	UK Biobank	Opioid use disorder	Wald ratio	1	0.431191	0.230687	-0.614448	1.07582	1.25947	0.54094	2.9324	0.59265	NA	NA	NA	NA	NA	NA	9.57e-05	5.03e-06	TRUE	0.0954766	HbA1c lowered via GLP1R variants in the UK Biobank
Main analysis	GIPR	Body mass index (kg/m2)	GIPR (GIANT & UK Biobank, BMI, main analysis)	GIANT and UK Biobank	Problematic alcohol use (PAU)	Inverse variance weighted	4	0.0741094	-0.0345436	-0.179798	0.110711	NA	NA	NA	0.641132	4.02092	3	0.259214	0.0053014	0.00336729	0.256065	0.000523219	9.05e-06	TRUE	5.24e-22	BMI lowered via GIPR variants in the Pulit et al. meta-analysis of the GIANT cohorts and UK-Biobank.
						MR Egger	4	0.143681	0.167974	-0.113641	0.449589	NA	NA	NA	0.362855	1.54224	2	0.462494	0.0053014	0.00336729	0.256065	0.000523219	9.05e-06	TRUE	5.24e-22
						Simple mode	4	0.147489	-0.0631575	-0.352236	0.225921	NA	NA	NA	0.697375	NA	NA	NA	0.0053014	0.00336729	0.256065	0.000523219	9.05e-06	TRUE	5.24e-22
						Weighted median	4	0.0678716	-0.00221741	-0.135246	0.130811	NA	NA	NA	0.973937	NA	NA	NA	0.0053014	0.00336729	0.256065	0.000523219	9.05e-06	TRUE	5.24e-22
						Weighted mode	4	0.0773178	0.0178066	-0.133736	0.169349	NA	NA	NA	0.832667	NA	NA	NA	0.0053014	0.00336729	0.256065	0.000523219	9.05e-06	TRUE	5.24e-22
Main analysis	GIPR	Body mass index (kg/m2)	GIPR (MVP, BMI, main analysis)	Million Veterans Program	Problematic alcohol use (PAU)	Inverse variance weighted	8	0.0265793	0.0306194	-0.0214759	0.0827148	NA	NA	NA	0.249319	3.96349	7	0.783973	8.24e-05	0.00186484	0.966175	0.00171392	1.24e-05	TRUE	2.37e-70	BMI lowered in the European ancestry participants in the Million Veterans Program GIPR variants that are also eQTLs in the GTEx sTobacco use disordery
						MR Egger	8	0.0467912	0.0323218	-0.059389	0.124032	NA	NA	NA	0.515532	3.96153	6	0.681882	8.24e-05	0.00186484	0.966175	0.00171392	1.24e-05	TRUE	2.37e-70
						Simple mode	8	0.0551879	0.00640977	-0.101758	0.114578	NA	NA	NA	0.9108	NA	NA	NA	8.24e-05	0.00186484	0.966175	0.00171392	1.24e-05	TRUE	2.37e-70
						Weighted median	8	0.0319655	0.0234314	-0.039221	0.0860838	NA	NA	NA	0.463546	NA	NA	NA	8.24e-05	0.00186484	0.966175	0.00171392	1.24e-05	TRUE	2.37e-70
						Weighted mode	8	0.0309812	0.0216314	-0.0390917	0.0823545	NA	NA	NA	0.507568	NA	NA	NA	8.24e-05	0.00186484	0.966175	0.00171392	1.24e-05	TRUE	2.37e-70
Main analysis	GIPR	HbA1c (% mmol/mol)	GIPR (MVP, HbA1c, main analysis)	Million Veterans Program	Problematic alcohol use (PAU)	Inverse variance weighted	5	0.0666143	-0.0205993	-0.151163	0.109965	NA	NA	NA	0.757145	9.78538	4	0.0442024	-0.00431987	0.00664138	0.561775	0.00112805	3.38e-05	TRUE	2.22e-30	HbA1c lowered in the European ancestry participants in the Million Veterans Program GIPR variants that are also eQTLs in the GTEx sTobacco use disordery
						MR Egger	5	0.245627	-0.173347	-0.654777	0.308083	NA	NA	NA	0.531221	8.57594	3	0.0354941	-0.00431987	0.00664138	0.561775	0.00112805	3.38e-05	TRUE	2.22e-30
						Simple mode	5	0.11047	0.00366239	-0.212858	0.220183	NA	NA	NA	0.975141	NA	NA	NA	-0.00431987	0.00664138	0.561775	0.00112805	3.38e-05	TRUE	2.22e-30
						Weighted median	5	0.0559889	-0.0691832	-0.178921	0.040555	NA	NA	NA	0.216585	NA	NA	NA	-0.00431987	0.00664138	0.561775	0.00112805	3.38e-05	TRUE	2.22e-30
						Weighted mode	5	0.0580545	-0.0826705	-0.196457	0.0311163	NA	NA	NA	0.227547	NA	NA	NA	-0.00431987	0.00664138	0.561775	0.00112805	3.38e-05	TRUE	2.22e-30
Main analysis	GIPR	HbA1c (% mmol/mol)	GIPR (UK Biobank, HbA1c, main analysis)	UK Biobank	Problematic alcohol use (PAU)	Inverse variance weighted	4	0.0636786	-0.108246	-0.233056	0.0165638	NA	NA	NA	0.0891526	2.2556	3	0.521079	-0.00354624	0.0134979	0.817351	0.000638293	1.96e-05	TRUE	2.36e-18	HbA1c lowered via GIPR variants in the UK Biobank
						MR Egger	4	0.542891	-0.249804	-1.31387	0.814263	NA	NA	NA	0.6906	2.18036	2	0.336157	-0.00354624	0.0134979	0.817351	0.000638293	1.96e-05	TRUE	2.36e-18
						Simple mode	4	0.102623	-0.103095	-0.304237	0.0980466	NA	NA	NA	0.389106	NA	NA	NA	-0.00354624	0.0134979	0.817351	0.000638293	1.96e-05	TRUE	2.36e-18
						Weighted median	4	0.067456	-0.0885867	-0.220801	0.0436271	NA	NA	NA	0.189098	NA	NA	NA	-0.00354624	0.0134979	0.817351	0.000638293	1.96e-05	TRUE	2.36e-18
						Weighted mode	4	0.0756456	-0.0856161	-0.233881	0.0626492	NA	NA	NA	0.340007	NA	NA	NA	-0.00354624	0.0134979	0.817351	0.000638293	1.96e-05	TRUE	2.36e-18
Main analysis	GIPR/GLP1R	Body mass index (kg/m2)	GIPR/GLP1R (GIANT & UK Biobank, BMI, main analysis)	GIANT and UK Biobank	Problematic alcohol use (PAU)	Inverse variance weighted	6	0.0658978	-0.052859	-0.182019	0.0763007	NA	NA	NA	0.422474	5.71362	5	0.33509	0.00434996	0.00234146	0.136749	0.000603041	1.81e-05	TRUE	4.71e-21	BMI lowered via both GIPR and GLP1R variants in the Pulit et al. meta-analysis of the GIANT cohorts and UK-Biobank.
						MR Egger	6	0.119047	0.136344	-0.0969872	0.369676	NA	NA	NA	0.315952	2.26221	4	0.687658	0.00434996	0.00234146	0.136749	0.000603041	1.81e-05	TRUE	4.71e-21
						Simple mode	6	0.169448	-0.0746269	-0.406745	0.257491	NA	NA	NA	0.678027	NA	NA	NA	0.00434996	0.00234146	0.136749	0.000603041	1.81e-05	TRUE	4.71e-21
						Weighted median	6	0.0647539	-0.0101268	-0.137045	0.116791	NA	NA	NA	0.875726	NA	NA	NA	0.00434996	0.00234146	0.136749	0.000603041	1.81e-05	TRUE	4.71e-21
						Weighted mode	6	0.0677053	0.0131849	-0.119518	0.145887	NA	NA	NA	0.853262	NA	NA	NA	0.00434996	0.00234146	0.136749	0.000603041	1.81e-05	TRUE	4.71e-21
Main analysis	GIPR/GLP1R	Body mass index (kg/m2)	GIPR/GLP1R (MVP, BMI, main analysis)	Million Veterans Program	Problematic alcohol use (PAU)	Inverse variance weighted	17	0.0213003	0.0150676	-0.0266811	0.0568162	NA	NA	NA	0.479327	13.8478	16	0.610054	0.0014418	0.00140946	0.322552	0.00300804	3.79e-05	TRUE	4.02e-112	BMIC lowered in the European ancestry participants in the Million Veterans Program via both GIPR and GLP1R variants
						MR Egger	17	0.040645	0.0504783	-0.0291859	0.130143	NA	NA	NA	0.23333	12.8014	15	0.617638	0.0014418	0.00140946	0.322552	0.00300804	3.79e-05	TRUE	4.02e-112
						Simple mode	17	0.0487801	0.00788229	-0.0877267	0.103491	NA	NA	NA	0.873653	NA	NA	NA	0.0014418	0.00140946	0.322552	0.00300804	3.79e-05	TRUE	4.02e-112
						Weighted median	17	0.0301375	0.0168569	-0.0422125	0.0759263	NA	NA	NA	0.575933	NA	NA	NA	0.0014418	0.00140946	0.322552	0.00300804	3.79e-05	TRUE	4.02e-112
						Weighted mode	17	0.030548	0.0170814	-0.0427926	0.0769554	NA	NA	NA	0.58379	NA	NA	NA	0.0014418	0.00140946	0.322552	0.00300804	3.79e-05	TRUE	4.02e-112
Main analysis	GIPR/GLP1R	HbA1c (% mmol/mol)	GIPR/GLP1R (MVP, HbA1c, main analysis)	Million Veterans Program	Problematic alcohol use (PAU)	Inverse variance weighted	15	0.0264699	-0.0369331	-0.088814	0.0149479	NA	NA	NA	0.162929	14.3381	14	0.424835	-0.00243893	0.00238881	0.325888	0.00277268	5.3e-05	TRUE	2.68e-78	HbA1c lowered in the European ancestry participants in the Million Veterans Program GIPR variants that are also eQTLs in the GTEx sTobacco use disordery
						MR Egger	15	0.0785791	-0.112487	-0.266502	0.0415284	NA	NA	NA	0.175885	13.2738	13	0.426893	-0.00243893	0.00238881	0.325888	0.00277268	5.3e-05	TRUE	2.68e-78
						Simple mode	15	0.0624734	-0.0796896	-0.202137	0.0427583	NA	NA	NA	0.222865	NA	NA	NA	-0.00243893	0.00238881	0.325888	0.00277268	5.3e-05	TRUE	2.68e-78
						Weighted median	15	0.0342267	-0.0606423	-0.127727	0.00644201	NA	NA	NA	0.0764304	NA	NA	NA	-0.00243893	0.00238881	0.325888	0.00277268	5.3e-05	TRUE	2.68e-78
						Weighted mode	15	0.0435589	-0.0875265	-0.172902	-0.00215108	NA	NA	NA	0.0641799	NA	NA	NA	-0.00243893	0.00238881	0.325888	0.00277268	5.3e-05	TRUE	2.68e-78
Main analysis	GIPR/GLP1R	HbA1c (% mmol/mol)	GIPR/GLP1R (UK Biobank, HbA1c, main analysis)	UK Biobank	Problematic alcohol use (PAU)	Inverse variance weighted	7	0.0549144	-0.108264	-0.215896	-0.000631582	NA	NA	NA	0.0486666	3.55707	6	0.736362	0.00253252	0.00548382	0.66361	0.000921111	2.58e-05	TRUE	1.09e-25	HbA1c lowered via both GIPR and GLP1R variants in the UK-Biobank
						MR Egger	7	0.245555	0.00226529	-0.479022	0.483552	NA	NA	NA	0.992996	3.3438	5	0.647143	0.00253252	0.00548382	0.66361	0.000921111	2.58e-05	TRUE	1.09e-25
						Simple mode	7	0.0952723	-0.161662	-0.348395	0.025072	NA	NA	NA	0.140652	NA	NA	NA	0.00253252	0.00548382	0.66361	0.000921111	2.58e-05	TRUE	1.09e-25
						Weighted median	7	0.0673089	-0.1037	-0.235626	0.0282252	NA	NA	NA	0.123399	NA	NA	NA	0.00253252	0.00548382	0.66361	0.000921111	2.58e-05	TRUE	1.09e-25
						Weighted mode	7	0.0709063	-0.102968	-0.241945	0.0360078	NA	NA	NA	0.196661	NA	NA	NA	0.00253252	0.00548382	0.66361	0.000921111	2.58e-05	TRUE	1.09e-25
Main analysis	GLP1R	Body mass index (kg/m2)	GLP1R (GIANT & UK Biobank, BMI, main analysis)	GIANT and UK Biobank	Problematic alcohol use (PAU)	Inverse variance weighted	2	0.228759	-0.286758	-0.735125	0.161609	NA	NA	NA	0.210009	0.565387	1	0.452098	NA	NA	NA	7.98e-05	9.03e-06	TRUE	0.0143728	BMI lowered via GLP1R variants in the Pulit et al. meta-analysis of the GIANT cohorts and UK-Biobank.
Main analysis	GLP1R	Body mass index (kg/m2)	GLP1R (MVP, BMI, main analysis)	Million Veterans Program	Problematic alcohol use (PAU)	Inverse variance weighted	9	0.0375868	-0.0129191	-0.0865892	0.0607509	NA	NA	NA	0.731061	8.91263	8	0.34972	0.00298087	0.00263187	0.294679	0.00129412	2.55e-05	TRUE	3.76e-45	BMI lowered in the European ancestry participants in the Million Veterans Program GLP1R variants that are also eQTLs in the GTEx sTobacco use disordery
						MR Egger	9	0.090952	0.0812149	-0.097051	0.259481	NA	NA	NA	0.401542	7.53229	7	0.375634	0.00298087	0.00263187	0.294679	0.00129412	2.55e-05	TRUE	3.76e-45
						Simple mode	9	0.0753689	0.0338381	-0.113885	0.181561	NA	NA	NA	0.665369	NA	NA	NA	0.00298087	0.00263187	0.294679	0.00129412	2.55e-05	TRUE	3.76e-45
						Weighted median	9	0.0467541	6.31e-06	-0.0916317	0.0916443	NA	NA	NA	0.999892	NA	NA	NA	0.00298087	0.00263187	0.294679	0.00129412	2.55e-05	TRUE	3.76e-45
						Weighted mode	9	0.0621257	0.00319501	-0.118571	0.124961	NA	NA	NA	0.960245	NA	NA	NA	0.00298087	0.00263187	0.294679	0.00129412	2.55e-05	TRUE	3.76e-45
Main analysis	GLP1R	HbA1c (% mmol/mol)	GLP1R (MVP, Hba1c, main analysis)	Million Veterans Program	Problematic alcohol use (PAU)	Inverse variance weighted	10	0.0331421	-0.0468239	-0.111782	0.0181346	NA	NA	NA	0.157708	4.31662	9	0.889365	-0.000958385	0.00320864	0.772789	0.00164463	1.92e-05	TRUE	2.15e-50	HbA1c lowered in the European ancestry participants in the Million Veterans Program GLP1R variants that are also eQTLs in the GTEx sTobacco use disordery
						MR Egger	10	0.0967393	-0.0739702	-0.263579	0.115639	NA	NA	NA	0.466443	4.22741	8	0.836045	-0.000958385	0.00320864	0.772789	0.00164463	1.92e-05	TRUE	2.15e-50
						Simple mode	10	0.0701876	-0.0830852	-0.220653	0.0544824	NA	NA	NA	0.26683	NA	NA	NA	-0.000958385	0.00320864	0.772789	0.00164463	1.92e-05	TRUE	2.15e-50
						Weighted median	10	0.042102	-0.0630173	-0.145537	0.0195026	NA	NA	NA	0.134451	NA	NA	NA	-0.000958385	0.00320864	0.772789	0.00164463	1.92e-05	TRUE	2.15e-50
						Weighted mode	10	0.0607052	-0.0886461	-0.207628	0.030336	NA	NA	NA	0.178224	NA	NA	NA	-0.000958385	0.00320864	0.772789	0.00164463	1.92e-05	TRUE	2.15e-50
Main analysis	GLP1R	HbA1c (% mmol/mol)	GLP1R (UK Biobank, HbA1c, main analysis)	UK Biobank	Problematic alcohol use (PAU)	Inverse variance weighted	3	0.108466	-0.108314	-0.320908	0.104279	NA	NA	NA	0.317987	1.30147	2	0.521663	0.00757503	0.00847874	0.5358	0.000282818	6.2e-06	TRUE	5.2e-09	HbA1c lowered via GLP1R variants in the UK Biobank
						MR Egger	3	0.474281	0.304185	-0.625406	1.23377	NA	NA	NA	0.63695	0.50328	1	0.478062	0.00757503	0.00847874	0.5358	0.000282818	6.2e-06	TRUE	5.2e-09
						Simple mode	3	0.162282	-0.168198	-0.48627	0.149874	NA	NA	NA	0.408872	NA	NA	NA	0.00757503	0.00847874	0.5358	0.000282818	6.2e-06	TRUE	5.2e-09
						Weighted median	3	0.126045	-0.162206	-0.409253	0.0848416	NA	NA	NA	0.198132	NA	NA	NA	0.00757503	0.00847874	0.5358	0.000282818	6.2e-06	TRUE	5.2e-09
						Weighted mode	3	0.134363	-0.177278	-0.440629	0.0860729	NA	NA	NA	0.317829	NA	NA	NA	0.00757503	0.00847874	0.5358	0.000282818	6.2e-06	TRUE	5.2e-09
Main analysis	GIPR	Body mass index (kg/m2)	GIPR (GIANT & UK Biobank, BMI, main analysis)	GIANT and UK Biobank	Tobacco use disorder	Inverse variance weighted	4	0.0433926	-0.00442685	-0.0894764	0.0806227	0.995583	0.91441	1.08396	0.918742	3.73384	3	0.291676	-0.000648517	0.00291513	0.844604	0.000523219	5.06e-06	TRUE	3.84e-34	BMI lowered via GIPR variants in the Pulit et al. meta-analysis of the GIANT cohorts and UK-Biobank.
						MR Egger	4	0.128329	-0.0304775	-0.282003	0.221048	0.969982	0.754271	1.24738	0.834386	3.64368	2	0.161728	-0.000648517	0.00291513	0.844604	0.000523219	5.06e-06	TRUE	3.84e-34
						Simple mode	4	0.0576847	-0.00844051	-0.121503	0.104622	0.991595	0.885589	1.11029	0.892947	NA	NA	NA	-0.000648517	0.00291513	0.844604	0.000523219	5.06e-06	TRUE	3.84e-34
						Weighted median	4	0.0428254	-0.00509906	-0.0890368	0.0788387	0.994914	0.914812	1.08203	0.905223	NA	NA	NA	-0.000648517	0.00291513	0.844604	0.000523219	5.06e-06	TRUE	3.84e-34
						Weighted mode	4	0.0434933	-0.00446052	-0.0897074	0.0807863	0.995549	0.914199	1.08414	0.924786	NA	NA	NA	-0.000648517	0.00291513	0.844604	0.000523219	5.06e-06	TRUE	3.84e-34
Main analysis	GIPR	Body mass index (kg/m2)	GIPR (MVP, BMI, main analysis)	Million Veterans Program	Tobacco use disorder	Inverse variance weighted	8	0.0151895	0.000542958	-0.0292284	0.0303144	1.00054	0.971195	1.03078	0.971485	5.30404	7	0.622913	-7.32e-05	0.00133184	0.957946	0.00171392	7.17e-06	TRUE	5.07e-90	BMI lowered in the European ancestry participants in the Million Veterans Program GIPR variants that are also eQTLs in the GTEx sTobacco use disordery
						MR Egger	8	0.0276644	-0.000728066	-0.0549504	0.0534943	0.999272	0.946532	1.05495	0.979857	5.30102	6	0.505825	-7.32e-05	0.00133184	0.957946	0.00171392	7.17e-06	TRUE	5.07e-90
						Simple mode	8	0.0291518	0.00420954	-0.052928	0.061347	1.00422	0.948448	1.06327	0.889254	NA	NA	NA	-7.32e-05	0.00133184	0.957946	0.00171392	7.17e-06	TRUE	5.07e-90
						Weighted median	8	0.0202014	0.0121787	-0.0274161	0.0517735	1.01225	0.972956	1.05314	0.546599	NA	NA	NA	-7.32e-05	0.00133184	0.957946	0.00171392	7.17e-06	TRUE	5.07e-90
						Weighted mode	8	0.0222159	0.0174444	-0.0260988	0.0609876	1.0176	0.974239	1.06289	0.458072	NA	NA	NA	-7.32e-05	0.00133184	0.957946	0.00171392	7.17e-06	TRUE	5.07e-90
Main analysis	GIPR	HbA1c (% mmol/mol)	GIPR (MVP, HbA1c, main analysis)	Million Veterans Program	Tobacco use disorder	Inverse variance weighted	5	0.025412	0.00413	-0.0456775	0.0539375	1.00414	0.95535	1.05542	0.870895	3.56167	4	0.468564	0.00404827	0.00268375	0.228569	0.00112805	4.85e-06	TRUE	9.32e-52	HbA1c lowered in the European ancestry participants in the Million Veterans Program GIPR variants that are also eQTLs in the GTEx sTobacco use disordery
						MR Egger	5	0.0924876	0.138272	-0.0430036	0.319548	1.14829	0.957908	1.3765	0.231779	1.28629	3	0.732391	0.00404827	0.00268375	0.228569	0.00112805	4.85e-06	TRUE	9.32e-52
						Simple mode	5	0.0409545	0.0129524	-0.0673185	0.0932233	1.01304	0.934897	1.09771	0.767618	NA	NA	NA	0.00404827	0.00268375	0.228569	0.00112805	4.85e-06	TRUE	9.32e-52
						Weighted median	5	0.031779	0.0198089	-0.0424779	0.0820958	1.02001	0.958412	1.08556	0.533065	NA	NA	NA	0.00404827	0.00268375	0.228569	0.00112805	4.85e-06	TRUE	9.32e-52
						Weighted mode	5	0.0327922	0.025436	-0.0388367	0.0897087	1.02576	0.961908	1.09386	0.481249	NA	NA	NA	0.00404827	0.00268375	0.228569	0.00112805	4.85e-06	TRUE	9.32e-52
Main analysis	GIPR	HbA1c (% mmol/mol)	GIPR (UK Biobank, HbA1c, main analysis)	UK Biobank	Tobacco use disorder	Inverse variance weighted	4	0.0327111	-0.0422247	-0.106338	0.021889	0.958654	0.89912	1.02213	0.19676	0.672008	3	0.879767	-0.00298121	0.00367026	0.501949	0.000638293	3.16e-06	TRUE	4.91e-30	HbA1c lowered via GIPR variants in the UK Biobank
						MR Egger	4	0.137158	-0.150418	-0.419247	0.118412	0.860348	0.657541	1.12571	0.387198	0.012241	2	0.993898	-0.00298121	0.00367026	0.501949	0.000638293	3.16e-06	TRUE	4.91e-30
						Simple mode	4	0.0524365	-0.040604	-0.14338	0.0621716	0.960209	0.866425	1.06414	0.495154	NA	NA	NA	-0.00298121	0.00367026	0.501949	0.000638293	3.16e-06	TRUE	4.91e-30
						Weighted median	4	0.0398443	-0.0422775	-0.120372	0.0358173	0.958604	0.88659	1.03647	0.288659	NA	NA	NA	-0.00298121	0.00367026	0.501949	0.000638293	3.16e-06	TRUE	4.91e-30
						Weighted mode	4	0.0450606	-0.0555431	-0.143862	0.0327756	0.945971	0.866007	1.03332	0.305502	NA	NA	NA	-0.00298121	0.00367026	0.501949	0.000638293	3.16e-06	TRUE	4.91e-30
Main analysis	GIPR/GLP1R	Body mass index (kg/m2)	GIPR/GLP1R (GIANT & UK Biobank, BMI, main analysis)	GIANT and UK Biobank	Tobacco use disorder	Inverse variance weighted	6	0.0372548	-0.00959548	-0.0826149	0.063424	0.99045	0.920706	1.06548	0.796744	3.94775	5	0.556963	0.000211281	0.00142988	0.889681	0.000603041	5.42e-06	TRUE	8.68e-39	BMI lowered via both GIPR and GLP1R variants in the Pulit et al. meta-analysis of the GIANT cohorts and UK-Biobank.
						MR Egger	6	0.0756272	0.000129342	-0.1481	0.148359	1.00013	0.862345	1.15993	0.998717	3.92592	4	0.416125	0.000211281	0.00142988	0.889681	0.000603041	5.42e-06	TRUE	8.68e-39
						Simple mode	6	0.0637075	-0.0428909	-0.167758	0.0819757	0.958016	0.845559	1.08543	0.530648	NA	NA	NA	0.000211281	0.00142988	0.889681	0.000603041	5.42e-06	TRUE	8.68e-39
						Weighted median	6	0.0433911	-0.00575096	-0.0907975	0.0792955	0.994266	0.913203	1.08252	0.894559	NA	NA	NA	0.000211281	0.00142988	0.889681	0.000603041	5.42e-06	TRUE	8.68e-39
						Weighted mode	6	0.0434677	-0.00585166	-0.0910483	0.079345	0.994165	0.912974	1.08258	0.898163	NA	NA	NA	0.000211281	0.00142988	0.889681	0.000603041	5.42e-06	TRUE	8.68e-39
Main analysis	GIPR/GLP1R	Body mass index (kg/m2)	GIPR/GLP1R (MVP, BMI, main analysis)	Million Veterans Program	Tobacco use disorder	Inverse variance weighted	17	0.0113559	0.00996206	-0.0122956	0.0322197	1.01001	0.98778	1.03274	0.380348	15.6361	16	0.478635	-9.11e-05	0.000926945	0.923045	0.00300804	2.22e-05	TRUE	9.76e-150	BMIC lowered in the European ancestry participants in the Million Veterans Program via both GIPR and GLP1R variants
						MR Egger	17	0.0216998	0.00815991	-0.0343717	0.0506915	1.00819	0.966212	1.052	0.712155	15.626	15	0.407332	-9.11e-05	0.000926945	0.923045	0.00300804	2.22e-05	TRUE	9.76e-150
						Simple mode	17	0.0287635	-0.0233114	-0.0796878	0.0330651	0.976958	0.923405	1.03362	0.429572	NA	NA	NA	-9.11e-05	0.000926945	0.923045	0.00300804	2.22e-05	TRUE	9.76e-150
						Weighted median	17	0.0163736	0.0225129	-0.00957928	0.0546051	1.02277	0.990466	1.05612	0.169146	NA	NA	NA	-9.11e-05	0.000926945	0.923045	0.00300804	2.22e-05	TRUE	9.76e-150
						Weighted mode	17	0.0206334	0.0217265	-0.018715	0.062168	1.02196	0.981459	1.06414	0.307995	NA	NA	NA	-9.11e-05	0.000926945	0.923045	0.00300804	2.22e-05	TRUE	9.76e-150
Main analysis	GIPR/GLP1R	HbA1c (% mmol/mol)	GIPR/GLP1R (MVP, HbA1c, main analysis)	Million Veterans Program	Tobacco use disorder	Inverse variance weighted	15	0.0138646	0.000575599	-0.0265991	0.0277503	1.00058	0.973752	1.02814	0.966885	8.55688	14	0.858347	0.000266493	0.00137041	0.848821	0.00277268	1.16e-05	TRUE	7.01e-125	HbA1c lowered in the European ancestry participants in the Million Veterans Program GIPR variants that are also eQTLs in the GTEx sTobacco use disordery
						MR Egger	15	0.0416298	0.00820882	-0.0733855	0.0898032	1.00824	0.929243	1.09396	0.846731	8.51907	13	0.808219	0.000266493	0.00137041	0.848821	0.00277268	1.16e-05	TRUE	7.01e-125
						Simple mode	15	0.0309317	0.0274402	-0.033186	0.0880664	1.02782	0.967359	1.09206	0.389999	NA	NA	NA	0.000266493	0.00137041	0.848821	0.00277268	1.16e-05	TRUE	7.01e-125
						Weighted median	15	0.0187586	-0.00172848	-0.0384954	0.0350384	0.998273	0.962236	1.03566	0.926584	NA	NA	NA	0.000266493	0.00137041	0.848821	0.00277268	1.16e-05	TRUE	7.01e-125
						Weighted mode	15	0.0279354	0.0184355	-0.0363179	0.073189	1.01861	0.964334	1.07593	0.520007	NA	NA	NA	0.000266493	0.00137041	0.848821	0.00277268	1.16e-05	TRUE	7.01e-125
Main analysis	GIPR/GLP1R	HbA1c (% mmol/mol)	GIPR/GLP1R (UK Biobank, HbA1c, main analysis)	UK Biobank	Tobacco use disorder	Inverse variance weighted	7	0.0269245	-0.0385455	-0.0913174	0.0142265	0.962188	0.912728	1.01433	0.152254	5.2676	6	0.509978	-0.00207578	0.00234543	0.416663	0.000921111	9.89e-06	TRUE	1e-39	HbA1c lowered via both GIPR and GLP1R variants in the UK-Biobank
						MR Egger	7	0.0946256	-0.118831	-0.304297	0.0666355	0.887958	0.737642	1.06891	0.264676	4.48431	5	0.481985	-0.00207578	0.00234543	0.416663	0.000921111	9.89e-06	TRUE	1e-39
						Simple mode	7	0.0408665	-0.0517789	-0.131877	0.0283194	0.949539	0.876449	1.02872	0.252103	NA	NA	NA	-0.00207578	0.00234543	0.416663	0.000921111	9.89e-06	TRUE	1e-39
						Weighted median	7	0.0341369	-0.0552121	-0.12212	0.0116963	0.946284	0.885042	1.01176	0.105798	NA	NA	NA	-0.00207578	0.00234543	0.416663	0.000921111	9.89e-06	TRUE	1e-39
						Weighted mode	7	0.0350235	-0.0571119	-0.125758	0.0115341	0.944488	0.881828	1.0116	0.154081	NA	NA	NA	-0.00207578	0.00234543	0.416663	0.000921111	9.89e-06	TRUE	1e-39
Main analysis	GLP1R	Body mass index (kg/m2)	GLP1R (GIANT & UK Biobank, BMI, main analysis)	GIANT and UK Biobank	Tobacco use disorder	Inverse variance weighted	2	0.129641	-0.0670152	-0.321111	0.187081	0.935181	0.725343	1.20572	0.605205	7.63e-05	1	0.993033	NA	NA	NA	7.98e-05	3.62e-07	TRUE	1.59e-06	BMI lowered via GLP1R variants in the Pulit et al. meta-analysis of the GIANT cohorts and UK-Biobank.
Main analysis	GLP1R	Body mass index (kg/m2)	GLP1R (MVP, BMI, main analysis)	Million Veterans Program	Tobacco use disorder	Inverse variance weighted	9	0.0185941	0.0218982	-0.0145463	0.0583427	1.02214	0.985559	1.06008	0.238919	9.46022	8	0.304971	0.000263837	0.00150941	0.866189	0.00129412	1.5e-05	TRUE	1.94e-62	BMI lowered in the European ancestry participants in the Million Veterans Program GLP1R variants that are also eQTLs in the GTEx sTobacco use disordery
						MR Egger	9	0.0398137	0.0279323	-0.0501026	0.105967	1.02833	0.951132	1.11179	0.505593	9.41911	7	0.223949	0.000263837	0.00150941	0.866189	0.00129412	1.5e-05	TRUE	1.94e-62
						Simple mode	9	0.0399176	-0.030689	-0.108928	0.0475496	0.969777	0.896795	1.0487	0.464097	NA	NA	NA	0.000263837	0.00150941	0.866189	0.00129412	1.5e-05	TRUE	1.94e-62
						Weighted median	9	0.0238887	0.0273245	-0.0194974	0.0741464	1.0277	0.980691	1.07696	0.252696	NA	NA	NA	0.000263837	0.00150941	0.866189	0.00129412	1.5e-05	TRUE	1.94e-62
						Weighted mode	9	0.0271693	0.0387325	-0.0145193	0.0919842	1.03949	0.985586	1.09635	0.191813	NA	NA	NA	0.000263837	0.00150941	0.866189	0.00129412	1.5e-05	TRUE	1.94e-62
Main analysis	GLP1R	HbA1c (% mmol/mol)	GLP1R (MVP, Hba1c, main analysis)	Million Veterans Program	Tobacco use disorder	Inverse variance weighted	10	0.016544	-0.000930897	-0.0333571	0.0314953	0.99907	0.967193	1.032	0.955128	4.96736	9	0.837145	-0.0011026	0.00169241	0.532988	0.00164463	6.72e-06	TRUE	6.68e-75	HbA1c lowered in the European ancestry participants in the Million Veterans Program GLP1R variants that are also eQTLs in the GTEx sTobacco use disordery
						MR Egger	10	0.0481829	-0.0304136	-0.124852	0.0640248	0.970044	0.882627	1.06612	0.54551	4.5429	8	0.805126	-0.0011026	0.00169241	0.532988	0.00164463	6.72e-06	TRUE	6.68e-75
						Simple mode	10	0.0340604	0.0264515	-0.0403069	0.0932099	1.0268	0.960495	1.09769	0.457315	NA	NA	NA	-0.0011026	0.00169241	0.532988	0.00164463	6.72e-06	TRUE	6.68e-75
						Weighted median	10	0.0225264	-0.00379776	-0.0479494	0.0403539	0.996209	0.953182	1.04118	0.866118	NA	NA	NA	-0.0011026	0.00169241	0.532988	0.00164463	6.72e-06	TRUE	6.68e-75
						Weighted mode	10	0.0289161	-0.00586209	-0.0625376	0.0508134	0.994155	0.939378	1.05213	0.843857	NA	NA	NA	-0.0011026	0.00169241	0.532988	0.00164463	6.72e-06	TRUE	6.68e-75
Main analysis	GLP1R	HbA1c (% mmol/mol)	GLP1R (UK Biobank, HbA1c, main analysis)	UK Biobank	Tobacco use disorder	Inverse variance weighted	3	0.0715602	-0.0308164	-0.171074	0.109442	0.969654	0.842759	1.11565	0.666733	4.55636	2	0.10247	-0.00143424	0.0069267	0.870018	0.000282818	6.73e-06	TRUE	5.41e-12	HbA1c lowered via GLP1R variants in the UK Biobank
						MR Egger	3	0.318427	-0.0934757	-0.717593	0.530642	0.91076	0.487925	1.70002	0.818224	4.36904	1	0.0365975	-0.00143424	0.0069267	0.870018	0.000282818	6.73e-06	TRUE	5.41e-12
						Simple mode	3	0.0760579	-0.0862091	-0.235283	0.0628644	0.917402	0.790347	1.06488	0.3746	NA	NA	NA	-0.00143424	0.0069267	0.870018	0.000282818	6.73e-06	TRUE	5.41e-12
						Weighted median	3	0.0576079	-0.0658913	-0.178803	0.0470201	0.936233	0.836271	1.04814	0.25271	NA	NA	NA	-0.00143424	0.0069267	0.870018	0.000282818	6.73e-06	TRUE	5.41e-12
						Weighted mode	3	0.0584631	-0.0712384	-0.185826	0.0433492	0.93124	0.830418	1.0443	0.347254	NA	NA	NA	-0.00143424	0.0069267	0.870018	0.000282818	6.73e-06	TRUE	5.41e-12
Sensitivity analysis	GIPR	Body mass index (kg/m2)	GIPR (GIANT & UK Biobank, BMI, GIPR missense variant rs1800437, sensitivity)	GIANT and UK Biobank	Binge drinking	Wald ratio	1	0.180367	-0.467363	-0.820883	-0.113843	NA	NA	NA	0.00956493	NA	NA	NA	NA	NA	NA	0.000326198	4.68e-05	TRUE	9e-05	BMI lowered in the Pulit et al. meta-analysis of the GIANT cohorts and UK Biobank via a missense GIPR variant (rs1800437)
Sensitivity analysis	GIPR	HbA1c (% mmol/mol)	GIPR (UK Biobank, HbA1c, GIPR missense variant rs1800437, sensitivity)	UK Biobank	Binge drinking	Wald ratio	1	0.56199	1.45621	0.354713	2.55771	NA	NA	NA	0.00956493	NA	NA	NA	NA	NA	NA	4.07e-05	4.68e-05	FALSE	0.883876	HbA1c lowered in the UK Biobank via a missense GIPR variant (rs1800437)
Sensitivity analysis	GIPR	Body mass index (kg/m2)	GIPR (GIANT & UK Biobank, BMIA, eQTLs for GIPR, sensitivity)	GIANT and UK Biobank	Binge drinking	Inverse variance weighted	6	0.130764	-0.329864	-0.586162	-0.0735662	NA	NA	NA	0.0116495	3.864	5	0.569158	-0.0169016	0.00859846	0.12077	0.000484933	7.13e-05	TRUE	2.14e-06	BMI lowered in the Pulit et al. meta-analysis of the GIANT cohorts and UK-Biobank via GIPR variants that are also eQTLs in the GTEx sTobacco use disordery
						MR Egger	6	0.373386	-1.01733	-1.74917	-0.285493	NA	NA	NA	0.0527357	0.000231219	4	1	-0.0169016	0.00859846	0.12077	0.000484933	7.13e-05	TRUE	2.14e-06
						Simple mode	6	0.210008	-0.405713	-0.817328	0.00590246	NA	NA	NA	0.11122	NA	NA	NA	-0.0169016	0.00859846	0.12077	0.000484933	7.13e-05	TRUE	2.14e-06
						Weighted median	6	0.164339	-0.446596	-0.768701	-0.124491	NA	NA	NA	0.00657716	NA	NA	NA	-0.0169016	0.00859846	0.12077	0.000484933	7.13e-05	TRUE	2.14e-06
						Weighted mode	6	0.163654	-0.43266	-0.753422	-0.111898	NA	NA	NA	0.0457693	NA	NA	NA	-0.0169016	0.00859846	0.12077	0.000484933	7.13e-05	TRUE	2.14e-06
Sensitivity analysis	GIPR	Brain gene expression	GIPR (MetaBrain, Brain gene expression, eQTL, sensitivity)	MetaBrain	Binge drinking	Inverse variance weighted	3	0.0101214	-0.010392	-0.0302299	0.00944593	NA	NA	NA	0.304544	1.2879	2	0.525214	-0.00964961	0.0194302	0.706551	0.130101	1.63e-05	TRUE	4.9e-76	GIPR brain (cortex) gene expression eQTLs in the MetaBrain Consortium data
						MR Egger	3	0.0493418	0.0135741	-0.0831358	0.110284	NA	NA	NA	0.829092	1.03309	1	0.309433	-0.00964961	0.0194302	0.706551	0.130101	1.63e-05	TRUE	4.9e-76
						Simple mode	3	0.0145173	-0.0104637	-0.0389176	0.0179902	NA	NA	NA	0.545912	NA	NA	NA	-0.00964961	0.0194302	0.706551	0.130101	1.63e-05	TRUE	4.9e-76
						Weighted median	3	0.0109827	-0.0125191	-0.0340452	0.00900712	NA	NA	NA	0.254335	NA	NA	NA	-0.00964961	0.0194302	0.706551	0.130101	1.63e-05	TRUE	4.9e-76
						Weighted mode	3	0.0117755	-0.0141877	-0.0372678	0.00889231	NA	NA	NA	0.351487	NA	NA	NA	-0.00964961	0.0194302	0.706551	0.130101	1.63e-05	TRUE	4.9e-76
Sensitivity analysis	GIPR	Body mass index (kg/m2)	GIPR (MVP, BMI, eQTL, sensitivity)	Million Veterans Program	Binge drinking	Inverse variance weighted	2	0.101373	-0.248968	-0.44766	-0.0502768	NA	NA	NA	0.014051	0.0947984	1	0.758163	NA	NA	NA	0.000641225	4.27e-05	TRUE	7.61e-10	BMI lowered via GIPR variants that are also GIPR eQTLs
Sensitivity analysis	GIPR	HbA1c (% mmol/mol)	GIPR (MVP, HbA1c, eQTL, sensitivity)	Million Veterans Program	Binge drinking	Inverse variance weighted	4	0.218979	0.192949	-0.23625	0.622148	NA	NA	NA	0.378247	8.92504	3	0.0303043	0.0372624	0.0211041	0.219498	0.000504385	7.83e-05	TRUE	1.55e-05	HbA1c lowered via GIPR variants that are also GIPR eQTLs
						MR Egger	4	0.936306	1.81941	-0.0157482	3.65457	NA	NA	NA	0.19146	3.48805	2	0.174815	0.0372624	0.0211041	0.219498	0.000504385	7.83e-05	TRUE	1.55e-05
						Simple mode	4	0.32827	-0.0995372	-0.742946	0.543871	NA	NA	NA	0.781535	NA	NA	NA	0.0372624	0.0211041	0.219498	0.000504385	7.83e-05	TRUE	1.55e-05
						Weighted median	4	0.161005	0.0187056	-0.296864	0.334275	NA	NA	NA	0.90751	NA	NA	NA	0.0372624	0.0211041	0.219498	0.000504385	7.83e-05	TRUE	1.55e-05
						Weighted mode	4	0.243669	-0.117953	-0.595544	0.359639	NA	NA	NA	0.661476	NA	NA	NA	0.0372624	0.0211041	0.219498	0.000504385	7.83e-05	TRUE	1.55e-05
Sensitivity analysis	GIPR	HbA1c (% mmol/mol)	GIPR (UK Biobank, HbA1c, eQTL, sensitivity)	UK Biobank	Binge drinking	Inverse variance weighted	2	0.165467	0.271928	-0.0523879	0.596244	NA	NA	NA	0.100301	0.0814281	1	0.775371	NA	NA	NA	0.000456922	1.94e-05	TRUE	6.62e-08	HbA1c lowered in the UK Biobank via GIPR variants that are also eQTls for GIPR gene expression in the GTEx data
Sensitivity analysis	GIPR/GLP1R	Body mass index (kg/m2)	GIPR/GLP1R (GIANT & UK Biobank, BMIA, eQTLs for either GIPR or GLP1R, sensitivity)	GIANT and UK Biobank	Binge drinking	Inverse variance weighted	8	0.124053	-0.328236	-0.571379	-0.0850934	NA	NA	NA	0.00814626	3.86555	7	0.795126	-0.00527386	0.00473176	0.307681	0.000550178	7.58e-05	TRUE	2.61e-07	BMI lowered in the Pulit et al. meta-analysis of the GIANT cohorts and UK-Biobank via both GIPR and GLP1R variants that are also eQTLs in the GTEx sTobacco use disordery
						MR Egger	8	0.258679	-0.581235	-1.08825	-0.0742237	NA	NA	NA	0.0657176	2.6233	6	0.854421	-0.00527386	0.00473176	0.307681	0.000550178	7.58e-05	TRUE	2.61e-07
						Simple mode	8	0.206515	-0.357583	-0.762352	0.0471868	NA	NA	NA	0.126971	NA	NA	NA	-0.00527386	0.00473176	0.307681	0.000550178	7.58e-05	TRUE	2.61e-07
						Weighted median	8	0.158435	-0.424791	-0.735323	-0.114258	NA	NA	NA	0.00733661	NA	NA	NA	-0.00527386	0.00473176	0.307681	0.000550178	7.58e-05	TRUE	2.61e-07
						Weighted mode	8	0.169863	-0.4331	-0.766032	-0.100169	NA	NA	NA	0.0381202	NA	NA	NA	-0.00527386	0.00473176	0.307681	0.000550178	7.58e-05	TRUE	2.61e-07
Sensitivity analysis	GIPR/GLP1R	Body mass index (kg/m2)	GIPR/GLP1R (MVP, BMI, eQTL, sensitivity)	Million Veterans Program	Binge drinking	Inverse variance weighted	6	0.0653008	-0.150008	-0.277997	-0.0220184	NA	NA	NA	0.0216083	5.10702	5	0.40296	0.00257324	0.00658869	0.716035	0.00154089	7.32e-05	TRUE	8.48e-24	BMI lowered via both GIPR and GLP1R variants that are also GIPR eQTLs
						MR Egger	6	0.197298	-0.0782139	-0.464918	0.30849	NA	NA	NA	0.71203	4.91942	4	0.295666	0.00257324	0.00658869	0.716035	0.00154089	7.32e-05	TRUE	8.48e-24
						Simple mode	6	0.123739	-0.0607505	-0.303279	0.181778	NA	NA	NA	0.644245	NA	NA	NA	0.00257324	0.00658869	0.716035	0.00154089	7.32e-05	TRUE	8.48e-24
						Weighted median	6	0.0851952	-0.0917195	-0.258702	0.0752631	NA	NA	NA	0.281668	NA	NA	NA	0.00257324	0.00658869	0.716035	0.00154089	7.32e-05	TRUE	8.48e-24
						Weighted mode	6	0.107696	-0.0725154	-0.283599	0.138568	NA	NA	NA	0.530597	NA	NA	NA	0.00257324	0.00658869	0.716035	0.00154089	7.32e-05	TRUE	8.48e-24
Sensitivity analysis	GIPR/GLP1R	HbA1c (% mmol/mol)	GIPR/GLP1R (MVP, HbA1c, eQTL, sensitivity)	Million Veterans Program	Binge drinking	Inverse variance weighted	10	0.0895034	0.0148771	-0.16055	0.190304	NA	NA	NA	0.867985	15.3951	9	0.0806394	0.000539006	0.0074367	0.944	0.00169671	0.000107649	TRUE	1.24e-22	HbA1c lowered via both GIPR and GLP1R variants that are also GIPR eQTLs
						MR Egger	10	0.266944	0.032961	-0.490249	0.556171	NA	NA	NA	0.904776	15.385	8	0.0520778	0.000539006	0.0074367	0.944	0.00169671	0.000107649	TRUE	1.24e-22
						Simple mode	10	0.122942	-0.0590717	-0.300039	0.181895	NA	NA	NA	0.642348	NA	NA	NA	0.000539006	0.0074367	0.944	0.00169671	0.000107649	TRUE	1.24e-22
						Weighted median	10	0.0936813	-0.0354784	-0.219094	0.148137	NA	NA	NA	0.704901	NA	NA	NA	0.000539006	0.0074367	0.944	0.00169671	0.000107649	TRUE	1.24e-22
						Weighted mode	10	0.11408	-0.0590717	-0.282668	0.164524	NA	NA	NA	0.617077	NA	NA	NA	0.000539006	0.0074367	0.944	0.00169671	0.000107649	TRUE	1.24e-22
Sensitivity analysis	GIPR/GLP1R	HbA1c (% mmol/mol)	GIPR/GLP1R (UK Biobank, HbA1c, eQTLs for either GIPR or GLP1R, sensitivity)	UK Biobank	Binge drinking	Inverse variance weighted	3	0.150984	0.227703	-0.0682257	0.523633	NA	NA	NA	0.131522	0.508165	2	0.775628	0.00801385	0.0122676	0.631615	0.000546752	1.94e-05	TRUE	1.54e-09	HbA1c lowered via both GIPR and GLP1R variants in the UK-Biobank that are also eQTLs for each gene in the GTEx consortia
						MR Egger	3	0.56026	0.580153	-0.517956	1.67826	NA	NA	NA	0.488896	0.0814281	1	0.775371	0.00801385	0.0122676	0.631615	0.000546752	1.94e-05	TRUE	1.54e-09
						Simple mode	3	0.209497	0.284853	-0.125761	0.695467	NA	NA	NA	0.306924	NA	NA	NA	0.00801385	0.0122676	0.631615	0.000546752	1.94e-05	TRUE	1.54e-09
						Weighted median	3	0.161056	0.250182	-0.0654871	0.565851	NA	NA	NA	0.12033	NA	NA	NA	0.00801385	0.0122676	0.631615	0.000546752	1.94e-05	TRUE	1.54e-09
						Weighted mode	3	0.198032	0.261131	-0.127011	0.649273	NA	NA	NA	0.318041	NA	NA	NA	0.00801385	0.0122676	0.631615	0.000546752	1.94e-05	TRUE	1.54e-09
Sensitivity analysis	GLP1R	Body mass index (kg/m2)	GLP1R (GIANT & UK Biobank, BMIA, eQTLs for GLP1R, sensitivity)	GIANT and UK Biobank	Binge drinking	Inverse variance weighted	2	0.392253	-0.313591	-1.08241	0.455225	NA	NA	NA	0.424023	4.24e-33	1	1	NA	NA	NA	6.52e-05	4.46e-06	TRUE	0.0373142	BMI lowered in the Pulit et al. meta-analysis of the GIANT cohorts and UK-Biobank via GLP1R variants that are also eQTLs in the GTEx sTobacco use disordery
Sensitivity analysis	GLP1R	Brain gene expression	GLP1R (MetaBrain, Brain gene expression, eQTL, sensitivity)	MetaBrain	Binge drinking	Inverse variance weighted	2	0.0230856	-0.0142151	-0.0594628	0.0310326	NA	NA	NA	0.538055	0.200004	1	0.654718	NA	NA	NA	0.0195372	4.04e-06	TRUE	1.51e-10	GLP1R brain (cortex) gene expression eQTLs in the MetaBrain Consortium data
Sensitivity analysis	GLP1R	Body mass index (kg/m2)	GLP1R (MVP, BMI, eQTL, sensitivity)	Million Veterans Program	Binge drinking	Inverse variance weighted	4	0.0893629	-0.0822983	-0.25745	0.092853	NA	NA	NA	0.357079	3.40723	3	0.332996	0.0113115	0.00909132	0.339463	0.000899664	3.05e-05	TRUE	1.09e-15	BMI lowered via GLP1R variants that are also GIPR eQTLs
						MR Egger	4	0.302171	0.278898	-0.313357	0.871153	NA	NA	NA	0.453455	1.85918	2	0.394715	0.0113115	0.00909132	0.339463	0.000899664	3.05e-05	TRUE	1.09e-15
						Simple mode	4	0.116947	-0.0380886	-0.267305	0.191128	NA	NA	NA	0.766053	NA	NA	NA	0.0113115	0.00909132	0.339463	0.000899664	3.05e-05	TRUE	1.09e-15
						Weighted median	4	0.0960684	-0.0377966	-0.226091	0.150498	NA	NA	NA	0.693999	NA	NA	NA	0.0113115	0.00909132	0.339463	0.000899664	3.05e-05	TRUE	1.09e-15
						Weighted mode	4	0.102383	-0.0302316	-0.230903	0.17044	NA	NA	NA	0.787038	NA	NA	NA	0.0113115	0.00909132	0.339463	0.000899664	3.05e-05	TRUE	1.09e-15
Sensitivity analysis	GLP1R	Body mass index (kg/m2)	GLP1R (MVP, BMI, missense variant [rs10305420], sensitivity)	Million Veterans Program	Binge drinking	Wald ratio	1	0.153517	-0.0438068	-0.3447	0.257087	NA	NA	NA	0.775372	NA	NA	NA	NA	NA	NA	0.000279324	5.68e-07	TRUE	1.73e-07	BMI loweredi in the MVP cohort (European ancestry) via GLP1R variants that is a missense variant (rs10305420)
Sensitivity analysis	GLP1R	HbA1c (% mmol/mol)	GLP1R (MVP, HbA1c, eQTL, sensitivity)	Million Veterans Program	Binge drinking	Inverse variance weighted	6	0.0812474	-0.0580516	-0.217296	0.101193	NA	NA	NA	0.474915	3.69703	5	0.593807	0.00137149	0.00675128	0.848937	0.00119232	2.93e-05	TRUE	2.31e-20	HbA1c lowered via GLP1R variants that are also GIPR eQTLs
						MR Egger	6	0.214565	-0.0177096	-0.438256	0.402837	NA	NA	NA	0.938185	3.65576	4	0.454593	0.00137149	0.00675128	0.848937	0.00119232	2.93e-05	TRUE	2.31e-20
						Simple mode	6	0.153143	0.0387438	-0.261417	0.338905	NA	NA	NA	0.810348	NA	NA	NA	0.00137149	0.00675128	0.848937	0.00119232	2.93e-05	TRUE	2.31e-20
						Weighted median	6	0.103443	-0.025696	-0.228443	0.177051	NA	NA	NA	0.803819	NA	NA	NA	0.00137149	0.00675128	0.848937	0.00119232	2.93e-05	TRUE	2.31e-20
						Weighted mode	6	0.133983	0.0221752	-0.240432	0.284782	NA	NA	NA	0.875029	NA	NA	NA	0.00137149	0.00675128	0.848937	0.00119232	2.93e-05	TRUE	2.31e-20
Sensitivity analysis	GLP1R	HbA1c (% mmol/mol)	GLP1R (MVP, HbA1c, missense variant [rs10305420], sensitivity)	Million Veterans Program	Binge drinking	Wald ratio	1	0.182147	-0.0519766	-0.408986	0.305032	NA	NA	NA	0.775372	NA	NA	NA	NA	NA	NA	0.000244142	5.68e-07	TRUE	2.34e-06	HbA1c lowered in the MVP cohort (European ancestry) via GLP1R variants that is a missense variant (rs10305420)
Sensitivity analysis	GLP1R	HbA1c (% mmol/mol)	GLP1R (UK Biobank, HbA1c, eQTL, sensitivity)	UK Biobank	Binge drinking	Wald ratio	1	0.369029	0.00773507	-0.715562	0.731032	NA	NA	NA	0.983277	NA	NA	NA	NA	NA	NA	8.98e-05	3.06e-09	TRUE	0.00271518	HbA1c lowered via in the UK Biobank via GLP1R variants that are eQTls for GLP1R expression in the GTEx data
Sensitivity analysis	GLP1R	HbA1c (% mmol/mol)	GLP1R (UK Biobank, HbA1c, missense variant [rs10305420], sensitivity)	UK Biobank	Binge drinking	Wald ratio	1	0.453713	-0.129469	-1.01875	0.759808	NA	NA	NA	0.775372	NA	NA	NA	NA	NA	NA	6.35e-05	5.68e-07	TRUE	0.021728	HbA1c lowered via in the UK Biobank via a missense GLP1R variant (rs1800437)
Sensitivity analysis	GIPR	Body mass index (kg/m2)	GIPR (GIANT & UK Biobank, BMI, GIPR missense variant rs1800437, sensitivity)	GIANT and UK Biobank	Broad Risk Drinking with Psychiatric comorbidities vs. Low Risk Alcohol Consumption(4v1)	Wald ratio	1	0.249534	0.281665	-0.207422	0.770751	1.32533	0.812677	2.16139	0.258997	NA	NA	NA	NA	NA	NA	0.000326198	6.89e-06	TRUE	2.1e-09	BMI lowered in the Pulit et al. meta-analysis of the GIANT cohorts and UK Biobank via a missense GIPR variant (rs1800437)
Sensitivity analysis	GIPR	HbA1c (% mmol/mol)	GIPR (UK Biobank, HbA1c, GIPR missense variant rs1800437, sensitivity)	UK Biobank	Broad Risk Drinking with Psychiatric comorbidities vs. Low Risk Alcohol Consumption(4v1)	Wald ratio	1	0.7775	-0.877614	-2.40151	0.646286	0.415774	0.0905807	1.90844	0.258997	NA	NA	NA	NA	NA	NA	4.07e-05	6.89e-06	TRUE	0.192297	HbA1c lowered in the UK Biobank via a missense GIPR variant (rs1800437)
Sensitivity analysis	GIPR	Body mass index (kg/m2)	GIPR (GIANT & UK Biobank, BMIA, eQTLs for GIPR, sensitivity)	GIANT and UK Biobank	Broad Risk Drinking with Psychiatric comorbidities vs. Low Risk Alcohol Consumption(4v1)	Inverse variance weighted	6	0.181099	0.00225293	-0.352702	0.357207	1.00226	0.702787	1.42933	0.990074	3.60263	5	0.607919	0.0143358	0.0118976	0.294641	0.000484933	1.95e-05	TRUE	9.16e-12	BMI lowered in the Pulit et al. meta-analysis of the GIANT cohorts and UK-Biobank via GIPR variants that are also eQTLs in the GTEx sTobacco use disordery
						MR Egger	6	0.516821	0.585504	-0.427465	1.59847	1.7959	0.65216	4.94548	0.320561	2.15077	4	0.708052	0.0143358	0.0118976	0.294641	0.000484933	1.95e-05	TRUE	9.16e-12
						Simple mode	6	0.380787	-0.482952	-1.22929	0.263389	0.616959	0.292499	1.30133	0.260535	NA	NA	NA	0.0143358	0.0118976	0.294641	0.000484933	1.95e-05	TRUE	9.16e-12
						Weighted median	6	0.231367	0.244906	-0.208574	0.698386	1.2775	0.811741	2.0105	0.28982	NA	NA	NA	0.0143358	0.0118976	0.294641	0.000484933	1.95e-05	TRUE	9.16e-12
						Weighted mode	6	0.242595	0.244936	-0.23055	0.720422	1.27754	0.794097	2.0553	0.358998	NA	NA	NA	0.0143358	0.0118976	0.294641	0.000484933	1.95e-05	TRUE	9.16e-12
Sensitivity analysis	GIPR	Brain gene expression	GIPR (MetaBrain, Brain gene expression, eQTL, sensitivity)	MetaBrain	Broad Risk Drinking with Psychiatric comorbidities vs. Low Risk Alcohol Consumption(4v1)	Inverse variance weighted	3	0.0342992	-0.0161803	-0.0834068	0.0510462	0.98395	0.919977	1.05237	0.637113	11.9366	2	0.00255865	0.0901141	0.0262899	0.180712	0.130101	7.2e-05	TRUE	1.49e-74	GIPR brain (cortex) gene expression eQTLs in the MetaBrain Consortium data
						MR Egger	3	0.0667113	-0.239726	-0.37048	-0.108972	0.786844	0.690403	0.896756	0.172788	0.187387	1	0.6651	0.0901141	0.0262899	0.180712	0.130101	7.2e-05	TRUE	1.49e-74
						Simple mode	3	0.020516	0.00275457	-0.0374568	0.042966	1.00276	0.963236	1.0439	0.905486	NA	NA	NA	0.0901141	0.0262899	0.180712	0.130101	7.2e-05	TRUE	1.49e-74
						Weighted median	3	0.01551	-0.00681792	-0.0372175	0.0235817	0.993205	0.963467	1.02386	0.66024	NA	NA	NA	0.0901141	0.0262899	0.180712	0.130101	7.2e-05	TRUE	1.49e-74
						Weighted mode	3	0.0162984	-0.00519716	-0.0371419	0.0267476	0.994816	0.963539	1.02711	0.780043	NA	NA	NA	0.0901141	0.0262899	0.180712	0.130101	7.2e-05	TRUE	1.49e-74
Sensitivity analysis	GIPR	Body mass index (kg/m2)	GIPR (MVP, BMI, eQTL, sensitivity)	Million Veterans Program	Broad Risk Drinking with Psychiatric comorbidities vs. Low Risk Alcohol Consumption(4v1)	Inverse variance weighted	2	0.188584	0.0591194	-0.310505	0.428744	1.0609	0.733077	1.53533	0.753907	1.79327	1	0.180528	NA	NA	NA	0.000641225	1.07e-05	TRUE	3.08e-15	BMI lowered via GIPR variants that are also GIPR eQTLs
Sensitivity analysis	GIPR	HbA1c (% mmol/mol)	GIPR (MVP, HbA1c, eQTL, sensitivity)	Million Veterans Program	Broad Risk Drinking with Psychiatric comorbidities vs. Low Risk Alcohol Consumption(4v1)	Inverse variance weighted	4	0.221064	-0.363344	-0.796629	0.0699403	0.695347	0.450846	1.07244	0.100255	4.69141	3	0.19584	-0.0364798	0.022428	0.245358	0.000504385	4.93e-05	TRUE	1.03e-07	HbA1c lowered via GIPR variants that are also GIPR eQTLs
						MR Egger	4	0.996342	-1.95796	-3.91079	-0.00512684	0.141146	0.0200247	0.994886	0.18833	2.01972	2	0.36427	-0.0364798	0.022428	0.245358	0.000504385	4.93e-05	TRUE	1.03e-07
						Simple mode	4	0.369674	-0.15584	-0.880402	0.568722	0.855696	0.414616	1.76601	0.701729	NA	NA	NA	-0.0364798	0.022428	0.245358	0.000504385	4.93e-05	TRUE	1.03e-07
						Weighted median	4	0.222991	-0.260518	-0.69758	0.176544	0.770652	0.497788	1.19309	0.242689	NA	NA	NA	-0.0364798	0.022428	0.245358	0.000504385	4.93e-05	TRUE	1.03e-07
						Weighted mode	4	0.345457	-0.0982504	-0.775346	0.578845	0.906422	0.460544	1.78398	0.7946	NA	NA	NA	-0.0364798	0.022428	0.245358	0.000504385	4.93e-05	TRUE	1.03e-07
Sensitivity analysis	GIPR	HbA1c (% mmol/mol)	GIPR (UK Biobank, HbA1c, eQTL, sensitivity)	UK Biobank	Broad Risk Drinking with Psychiatric comorbidities vs. Low Risk Alcohol Consumption(4v1)	Wald ratio	1	0.429673	0.00499968	-0.83716	0.847159	1.00501	0.432939	2.33301	0.990716	NA	NA	NA	NA	NA	NA	0.000133801	7.57e-10	TRUE	6.25e-05	HbA1c lowered in the UK Biobank via GIPR variants that are also eQTls for GIPR gene expression in the GTEx data
Sensitivity analysis	GIPR/GLP1R	Body mass index (kg/m2)	GIPR/GLP1R (GIANT & UK Biobank, BMIA, eQTLs for either GIPR or GLP1R, sensitivity)	GIANT and UK Biobank	Broad Risk Drinking with Psychiatric comorbidities vs. Low Risk Alcohol Consumption(4v1)	Inverse variance weighted	8	0.240792	-0.179923	-0.651876	0.292029	0.835334	0.521067	1.33914	0.454934	13.7464	7	0.0558796	0.0217828	0.00655795	0.0159729	0.000550178	8.06e-05	TRUE	2.05e-08	BMI lowered in the Pulit et al. meta-analysis of the GIANT cohorts and UK-Biobank via both GIPR and GLP1R variants that are also eQTLs in the GTEx sTobacco use disordery
						MR Egger	8	0.35841	0.864832	0.162348	1.56732	2.37461	1.17627	4.79376	0.0523618	2.71352	6	0.843848	0.0217828	0.00655795	0.0159729	0.000550178	8.06e-05	TRUE	2.05e-08
						Simple mode	8	0.400376	-0.448355	-1.23309	0.336383	0.638678	0.29139	1.39987	0.299731	NA	NA	NA	0.0217828	0.00655795	0.0159729	0.000550178	8.06e-05	TRUE	2.05e-08
						Weighted median	8	0.225195	0.0864723	-0.35491	0.527855	1.09032	0.701236	1.69529	0.700987	NA	NA	NA	0.0217828	0.00655795	0.0159729	0.000550178	8.06e-05	TRUE	2.05e-08
						Weighted mode	8	0.228198	0.210423	-0.236845	0.65769	1.2342	0.789114	1.93033	0.387151	NA	NA	NA	0.0217828	0.00655795	0.0159729	0.000550178	8.06e-05	TRUE	2.05e-08
Sensitivity analysis	GIPR/GLP1R	Body mass index (kg/m2)	GIPR/GLP1R (MVP, BMI, eQTL, sensitivity)	Million Veterans Program	Broad Risk Drinking with Psychiatric comorbidities vs. Low Risk Alcohol Consumption(4v1)	Inverse variance weighted	6	0.116163	-0.182222	-0.409902	0.0454579	0.833416	0.663716	1.04651	0.116724	8.36508	5	0.13723	0.00892001	0.011095	0.466476	0.00154089	6.81e-05	TRUE	1.37e-28	BMI lowered via both GIPR and GLP1R variants that are also GIPR eQTLs
						MR Egger	6	0.332038	0.0665267	-0.584268	0.717322	1.06879	0.557514	2.04894	0.850975	7.20139	4	0.125621	0.00892001	0.011095	0.466476	0.00154089	6.81e-05	TRUE	1.37e-28
						Simple mode	6	0.240464	-0.33669	-0.807999	0.134619	0.71413	0.445749	1.1441	0.220357	NA	NA	NA	0.00892001	0.011095	0.466476	0.00154089	6.81e-05	TRUE	1.37e-28
						Weighted median	6	0.131946	-0.29465	-0.553263	-0.0360364	0.744792	0.57507	0.964605	0.0255413	NA	NA	NA	0.00892001	0.011095	0.466476	0.00154089	6.81e-05	TRUE	1.37e-28
						Weighted mode	6	0.246941	-0.393554	-0.877558	0.0904503	0.674655	0.415797	1.09467	0.171881	NA	NA	NA	0.00892001	0.011095	0.466476	0.00154089	6.81e-05	TRUE	1.37e-28
Sensitivity analysis	GIPR/GLP1R	HbA1c (% mmol/mol)	GIPR/GLP1R (MVP, HbA1c, eQTL, sensitivity)	Million Veterans Program	Broad Risk Drinking with Psychiatric comorbidities vs. Low Risk Alcohol Consumption(4v1)	Inverse variance weighted	10	0.0954392	-0.383894	-0.570954	-0.196833	0.681204	0.564986	0.821328	5.76e-05	7.45222	9	0.590145	-0.00178073	0.00750108	0.818315	0.00169671	0.000129427	TRUE	7.98e-25	HbA1c lowered via both GIPR and GLP1R variants that are also GIPR eQTLs
						MR Egger	10	0.269691	-0.443775	-0.97237	0.0848206	0.64161	0.378186	1.08852	0.138488	7.39586	8	0.494585	-0.00178073	0.00750108	0.818315	0.00169671	0.000129427	TRUE	7.98e-25
						Simple mode	10	0.215496	-0.177918	-0.60029	0.244453	0.837011	0.548653	1.27692	0.430359	NA	NA	NA	-0.00178073	0.00750108	0.818315	0.00169671	0.000129427	TRUE	7.98e-25
						Weighted median	10	0.135428	-0.404596	-0.670036	-0.139157	0.667246	0.51169	0.870092	0.00281243	NA	NA	NA	-0.00178073	0.00750108	0.818315	0.00169671	0.000129427	TRUE	7.98e-25
						Weighted mode	10	0.188958	-0.434901	-0.805259	-0.0645427	0.647329	0.446972	0.937496	0.0468787	NA	NA	NA	-0.00178073	0.00750108	0.818315	0.00169671	0.000129427	TRUE	7.98e-25
Sensitivity analysis	GIPR/GLP1R	HbA1c (% mmol/mol)	GIPR/GLP1R (UK Biobank, HbA1c, eQTLs for either GIPR or GLP1R, sensitivity)	UK Biobank	Broad Risk Drinking with Psychiatric comorbidities vs. Low Risk Alcohol Consumption(4v1)	Inverse variance weighted	2	0.329852	-0.254056	-0.900567	0.392455	0.775648	0.406339	1.48061	0.441175	0.885163	1	0.346792	NA	NA	NA	0.000223631	8.07e-06	TRUE	2.73e-05	HbA1c lowered via both GIPR and GLP1R variants in the UK-Biobank that are also eQTLs for each gene in the GTEx consortia
Sensitivity analysis	GLP1R	Body mass index (kg/m2)	GLP1R (GIANT & UK Biobank, BMIA, eQTLs for GLP1R, sensitivity)	GIANT and UK Biobank	Broad Risk Drinking with Psychiatric comorbidities vs. Low Risk Alcohol Consumption(4v1)	Inverse variance weighted	2	0.544028	-1.82392	-2.89021	-0.757626	0.161392	0.0555643	0.468778	0.000800497	5.24e-32	1	1	NA	NA	NA	6.52e-05	6.11e-05	TRUE	0.919391	BMI lowered in the Pulit et al. meta-analysis of the GIANT cohorts and UK-Biobank via GLP1R variants that are also eQTLs in the GTEx sTobacco use disordery
Sensitivity analysis	GLP1R	Brain gene expression	GLP1R (MetaBrain, Brain gene expression, eQTL, sensitivity)	MetaBrain	Broad Risk Drinking with Psychiatric comorbidities vs. Low Risk Alcohol Consumption(4v1)	Inverse variance weighted	2	0.0320124	0.019052	-0.0436922	0.0817962	1.01923	0.957249	1.08523	0.551746	0.663692	1	0.415259	NA	NA	NA	0.0195372	5.5e-06	TRUE	1.56e-10	GLP1R brain (cortex) gene expression eQTLs in the MetaBrain Consortium data
Sensitivity analysis	GLP1R	Body mass index (kg/m2)	GLP1R (MVP, BMI, eQTL, sensitivity)	Million Veterans Program	Broad Risk Drinking with Psychiatric comorbidities vs. Low Risk Alcohol Consumption(4v1)	Inverse variance weighted	4	0.116595	-0.347658	-0.576184	-0.119131	0.706341	0.562039	0.887691	0.00286606	1.62158	3	0.654506	-0.0143031	0.012673	0.376228	0.000899664	5.74e-05	TRUE	1.07e-15	BMI lowered via GLP1R variants that are also GIPR eQTLs
						MR Egger	4	0.420923	-0.804136	-1.62914	0.0208727	0.447474	0.196097	1.02109	0.19626	0.347769	2	0.840394	-0.0143031	0.012673	0.376228	0.000899664	5.74e-05	TRUE	1.07e-15
						Simple mode	4	0.192385	-0.394053	-0.771128	-0.0169783	0.674318	0.462491	0.983165	0.132987	NA	NA	NA	-0.0143031	0.012673	0.376228	0.000899664	5.74e-05	TRUE	1.07e-15
						Weighted median	4	0.134551	-0.411502	-0.675221	-0.147782	0.662654	0.509044	0.862619	0.0022257	NA	NA	NA	-0.0143031	0.012673	0.376228	0.000899664	5.74e-05	TRUE	1.07e-15
						Weighted mode	4	0.156377	-0.416603	-0.723101	-0.110105	0.659283	0.485245	0.89574	0.076072	NA	NA	NA	-0.0143031	0.012673	0.376228	0.000899664	5.74e-05	TRUE	1.07e-15
Sensitivity analysis	GLP1R	Body mass index (kg/m2)	GLP1R (MVP, BMI, missense variant [rs10305420], sensitivity)	Million Veterans Program	Broad Risk Drinking with Psychiatric comorbidities vs. Low Risk Alcohol Consumption(4v1)	Wald ratio	1	0.215231	-0.371479	-0.793332	0.0503744	0.689714	0.452335	1.05166	0.084356	NA	NA	NA	NA	NA	NA	0.000279324	1.67e-05	TRUE	7.59e-06	BMI loweredi in the MVP cohort (European ancestry) via GLP1R variants that is a missense variant (rs10305420)
Sensitivity analysis	GLP1R	HbA1c (% mmol/mol)	GLP1R (MVP, HbA1c, eQTL, sensitivity)	Million Veterans Program	Broad Risk Drinking with Psychiatric comorbidities vs. Low Risk Alcohol Consumption(4v1)	Inverse variance weighted	6	0.113383	-0.392347	-0.614578	-0.170116	0.67547	0.540869	0.843567	0.000539452	2.74174	5	0.739727	0.00456061	0.00946116	0.65497	0.00119232	8.02e-05	TRUE	1.07e-18	HbA1c lowered via GLP1R variants that are also GIPR eQTLs
						MR Egger	6	0.301065	-0.257908	-0.847996	0.33218	0.772666	0.428272	1.394	0.439925	2.50938	4	0.642956	0.00456061	0.00946116	0.65497	0.00119232	8.02e-05	TRUE	1.07e-18
						Simple mode	6	0.205443	-0.203921	-0.60659	0.198748	0.815527	0.545207	1.21987	0.366485	NA	NA	NA	0.00456061	0.00946116	0.65497	0.00119232	8.02e-05	TRUE	1.07e-18
						Weighted median	6	0.139368	-0.412082	-0.685244	-0.13892	0.66227	0.503967	0.870298	0.00310868	NA	NA	NA	0.00456061	0.00946116	0.65497	0.00119232	8.02e-05	TRUE	1.07e-18
						Weighted mode	6	0.203518	-0.443821	-0.842716	-0.0449254	0.64158	0.430539	0.956069	0.0810369	NA	NA	NA	0.00456061	0.00946116	0.65497	0.00119232	8.02e-05	TRUE	1.07e-18
Sensitivity analysis	GLP1R	HbA1c (% mmol/mol)	GLP1R (MVP, HbA1c, missense variant [rs10305420], sensitivity)	Million Veterans Program	Broad Risk Drinking with Psychiatric comorbidities vs. Low Risk Alcohol Consumption(4v1)	Wald ratio	1	0.255371	-0.440758	-0.941286	0.0597691	0.643548	0.390126	1.06159	0.084356	NA	NA	NA	NA	NA	NA	0.000244142	1.67e-05	TRUE	7.94e-05	HbA1c lowered in the MVP cohort (European ancestry) via GLP1R variants that is a missense variant (rs10305420)
Sensitivity analysis	GLP1R	HbA1c (% mmol/mol)	GLP1R (UK Biobank, HbA1c, eQTL, sensitivity)	UK Biobank	Broad Risk Drinking with Psychiatric comorbidities vs. Low Risk Alcohol Consumption(4v1)	Wald ratio	1	0.514726	-0.625822	-1.63469	0.383042	0.534822	0.195014	1.46674	0.224048	NA	NA	NA	NA	NA	NA	8.98e-05	8.07e-06	TRUE	0.0217971	HbA1c lowered via in the UK Biobank via GLP1R variants that are eQTls for GLP1R expression in the GTEx data
Sensitivity analysis	GLP1R	HbA1c (% mmol/mol)	GLP1R (UK Biobank, HbA1c, missense variant [rs10305420], sensitivity)	UK Biobank	Broad Risk Drinking with Psychiatric comorbidities vs. Low Risk Alcohol Consumption(4v1)	Wald ratio	1	0.636106	-1.09789	-2.34466	0.148879	0.333574	0.09588	1.16053	0.084356	NA	NA	NA	NA	NA	NA	6.35e-05	1.67e-05	TRUE	0.183366	HbA1c lowered via in the UK Biobank via a missense GLP1R variant (rs1800437)
Sensitivity analysis	GIPR	Body mass index (kg/m2)	GIPR (GIANT & UK Biobank, BMI, GIPR missense variant rs1800437, sensitivity)	GIANT and UK Biobank	Broad Risk Drinking with Psychiatric Comorbidities vs. Heavy Drinking (4v3)	Wald ratio	1	0.253655	0.0830371	-0.414128	0.580202	1.08658	0.660917	1.7864	0.743394	NA	NA	NA	NA	NA	NA	0.000326198	6.08e-07	TRUE	4.88e-11	BMI lowered in the Pulit et al. meta-analysis of the GIANT cohorts and UK Biobank via a missense GIPR variant (rs1800437)
Sensitivity analysis	GIPR	HbA1c (% mmol/mol)	GIPR (UK Biobank, HbA1c, GIPR missense variant rs1800437, sensitivity)	UK Biobank	Broad Risk Drinking with Psychiatric Comorbidities vs. Heavy Drinking (4v3)	Wald ratio	1	0.790342	-0.258728	-1.8078	1.29034	0.772033	0.164015	3.63403	0.743394	NA	NA	NA	NA	NA	NA	4.07e-05	6.08e-07	TRUE	0.0557213	HbA1c lowered in the UK Biobank via a missense GIPR variant (rs1800437)
Sensitivity analysis	GIPR	Body mass index (kg/m2)	GIPR (GIANT & UK Biobank, BMIA, eQTLs for GIPR, sensitivity)	GIANT and UK Biobank	Broad Risk Drinking with Psychiatric Comorbidities vs. Heavy Drinking (4v3)	Inverse variance weighted	6	0.183909	0.0245898	-0.335871	0.385051	1.02489	0.714715	1.46969	0.893635	0.426527	5	0.994567	-0.00402999	0.0120875	0.755577	0.000484933	2.53e-06	TRUE	8.42e-15	BMI lowered in the Pulit et al. meta-analysis of the GIANT cohorts and UK-Biobank via GIPR variants that are also eQTLs in the GTEx sTobacco use disordery
						MR Egger	6	0.52508	-0.139383	-1.16854	0.889773	0.869895	0.310821	2.43458	0.803782	0.315372	4	0.9888	-0.00402999	0.0120875	0.755577	0.000484933	2.53e-06	TRUE	8.42e-15
						Simple mode	6	0.283787	0.18417	-0.372054	0.740393	1.20222	0.689317	2.09676	0.544983	NA	NA	NA	-0.00402999	0.0120875	0.755577	0.000484933	2.53e-06	TRUE	8.42e-15
						Weighted median	6	0.227153	-0.0592224	-0.504441	0.385997	0.942497	0.603843	1.47108	0.794311	NA	NA	NA	-0.00402999	0.0120875	0.755577	0.000484933	2.53e-06	TRUE	8.42e-15
						Weighted mode	6	0.250502	-0.0588975	-0.549882	0.432087	0.942803	0.577018	1.54047	0.823443	NA	NA	NA	-0.00402999	0.0120875	0.755577	0.000484933	2.53e-06	TRUE	8.42e-15
Sensitivity analysis	GIPR	Brain gene expression	GIPR (MetaBrain, Brain gene expression, eQTL, sensitivity)	MetaBrain	Broad Risk Drinking with Psychiatric Comorbidities vs. Heavy Drinking (4v3)	Inverse variance weighted	3	0.0189782	-0.0174243	-0.0546215	0.0197729	0.982727	0.946843	1.01997	0.358554	3.5502	2	0.169467	0.0488534	0.0265634	0.317051	0.130101	2.88e-05	TRUE	9.73e-76	GIPR brain (cortex) gene expression eQTLs in the MetaBrain Consortium data
						MR Egger	3	0.0673379	-0.138464	-0.270447	-0.00648219	0.870694	0.763038	0.993539	0.288161	0.167823	1	0.682054	0.0488534	0.0265634	0.317051	0.130101	2.88e-05	TRUE	9.73e-76
						Simple mode	3	0.0204955	-0.00453549	-0.0447067	0.0356357	0.995475	0.956278	1.03628	0.845404	NA	NA	NA	0.0488534	0.0265634	0.317051	0.130101	2.88e-05	TRUE	9.73e-76
						Weighted median	3	0.0163556	-0.0113834	-0.0434404	0.0206735	0.988681	0.95749	1.02089	0.486431	NA	NA	NA	0.0488534	0.0265634	0.317051	0.130101	2.88e-05	TRUE	9.73e-76
						Weighted mode	3	0.0173275	-0.00984705	-0.043809	0.0241149	0.990201	0.957137	1.02441	0.627137	NA	NA	NA	0.0488534	0.0265634	0.317051	0.130101	2.88e-05	TRUE	9.73e-76
Sensitivity analysis	GIPR	Body mass index (kg/m2)	GIPR (MVP, BMI, eQTL, sensitivity)	Million Veterans Program	Broad Risk Drinking with Psychiatric Comorbidities vs. Heavy Drinking (4v3)	Inverse variance weighted	2	0.143164	-0.115841	-0.396443	0.164761	0.890617	0.672709	1.17911	0.418432	0.0600648	1	0.806394	NA	NA	NA	0.000641225	4.09e-06	TRUE	2.47e-16	BMI lowered via GIPR variants that are also GIPR eQTLs
Sensitivity analysis	GIPR	HbA1c (% mmol/mol)	GIPR (MVP, HbA1c, eQTL, sensitivity)	Million Veterans Program	Broad Risk Drinking with Psychiatric Comorbidities vs. Heavy Drinking (4v3)	Inverse variance weighted	4	0.179298	-0.219546	-0.570971	0.131879	0.802883	0.564977	1.14097	0.220774	0.428756	3	0.93424	-0.0083314	0.0226528	0.748308	0.000504385	1.12e-05	TRUE	8.83e-11	HbA1c lowered via GIPR variants that are also GIPR eQTLs
						MR Egger	4	1.00645	-0.583784	-2.55643	1.38886	0.557784	0.0775813	4.01028	0.620527	0.293489	2	0.863515	-0.0083314	0.0226528	0.748308	0.000504385	1.12e-05	TRUE	8.83e-11
						Simple mode	4	0.272417	-0.278461	-0.812399	0.255477	0.756948	0.443792	1.29108	0.38193	NA	NA	NA	-0.0083314	0.0226528	0.748308	0.000504385	1.12e-05	TRUE	8.83e-11
						Weighted median	4	0.207614	-0.261553	-0.668477	0.14537	0.769855	0.512489	1.15647	0.207739	NA	NA	NA	-0.0083314	0.0226528	0.748308	0.000504385	1.12e-05	TRUE	8.83e-11
						Weighted mode	4	0.266168	-0.286757	-0.808447	0.234932	0.750694	0.445549	1.26482	0.360237	NA	NA	NA	-0.0083314	0.0226528	0.748308	0.000504385	1.12e-05	TRUE	8.83e-11
Sensitivity analysis	GIPR	HbA1c (% mmol/mol)	GIPR (UK Biobank, HbA1c, eQTL, sensitivity)	UK Biobank	Broad Risk Drinking with Psychiatric Comorbidities vs. Heavy Drinking (4v3)	Wald ratio	1	0.434769	-0.499499	-1.35165	0.352649	0.606835	0.258814	1.42283	0.250604	NA	NA	NA	NA	NA	NA	0.000133801	7.49e-06	TRUE	0.00256388	HbA1c lowered in the UK Biobank via GIPR variants that are also eQTls for GIPR gene expression in the GTEx data
Sensitivity analysis	GIPR/GLP1R	Body mass index (kg/m2)	GIPR/GLP1R (GIANT & UK Biobank, BMIA, eQTLs for either GIPR or GLP1R, sensitivity)	GIANT and UK Biobank	Broad Risk Drinking with Psychiatric Comorbidities vs. Heavy Drinking (4v3)	Inverse variance weighted	8	0.342849	-0.276028	-0.948011	0.395955	0.758792	0.387511	1.4858	0.420761	27.0423	7	0.000327491	0.0274214	0.00858846	0.0187694	0.000550178	0.000168541	TRUE	6.94e-05	BMI lowered in the Pulit et al. meta-analysis of the GIANT cohorts and UK-Biobank via both GIPR and GLP1R variants that are also eQTLs in the GTEx sTobacco use disordery
						MR Egger	8	0.469932	1.04051	0.119442	1.96158	2.83066	1.12687	7.11053	0.0687476	10.0193	6	0.123841	0.0274214	0.00858846	0.0187694	0.000550178	0.000168541	TRUE	6.94e-05
						Simple mode	8	0.241624	0.162564	-0.311019	0.636147	1.17652	0.7327	1.88919	0.522659	NA	NA	NA	0.0274214	0.00858846	0.0187694	0.000550178	0.000168541	TRUE	6.94e-05
						Weighted median	8	0.225129	-0.0594072	-0.500661	0.381847	0.942323	0.60613	1.46499	0.791872	NA	NA	NA	0.0274214	0.00858846	0.0187694	0.000550178	0.000168541	TRUE	6.94e-05
						Weighted mode	8	0.209672	-0.0369391	-0.447896	0.374018	0.963735	0.638971	1.45356	0.865144	NA	NA	NA	0.0274214	0.00858846	0.0187694	0.000550178	0.000168541	TRUE	6.94e-05
Sensitivity analysis	GIPR/GLP1R	Body mass index (kg/m2)	GIPR/GLP1R (MVP, BMI, eQTL, sensitivity)	Million Veterans Program	Broad Risk Drinking with Psychiatric Comorbidities vs. Heavy Drinking (4v3)	Inverse variance weighted	6	0.118356	-0.353122	-0.585099	-0.121144	0.702492	0.557051	0.885906	0.00284918	8.44235	5	0.133483	0.00376407	0.0120446	0.770265	0.00154089	0.000133991	TRUE	2.08e-22	BMI lowered via both GIPR and GLP1R variants that are also GIPR eQTLs
						MR Egger	6	0.360656	-0.248078	-0.954965	0.458808	0.780299	0.384826	1.58219	0.529357	8.24113	4	0.0831341	0.00376407	0.0120446	0.770265	0.00154089	0.000133991	TRUE	2.08e-22
						Simple mode	6	0.230943	-0.175873	-0.62852	0.276774	0.838725	0.53338	1.31887	0.480689	NA	NA	NA	0.00376407	0.0120446	0.770265	0.00154089	0.000133991	TRUE	2.08e-22
						Weighted median	6	0.128849	-0.348717	-0.601261	-0.0961735	0.705593	0.54812	0.908306	0.00680159	NA	NA	NA	0.00376407	0.0120446	0.770265	0.00154089	0.000133991	TRUE	2.08e-22
						Weighted mode	6	0.19946	-0.162301	-0.553243	0.228641	0.850185	0.575082	1.25689	0.452809	NA	NA	NA	0.00376407	0.0120446	0.770265	0.00154089	0.000133991	TRUE	2.08e-22
Sensitivity analysis	GIPR/GLP1R	HbA1c (% mmol/mol)	GIPR/GLP1R (MVP, HbA1c, eQTL, sensitivity)	Million Veterans Program	Broad Risk Drinking with Psychiatric Comorbidities vs. Heavy Drinking (4v3)	Inverse variance weighted	10	0.116543	-0.385669	-0.614094	-0.157244	0.679996	0.541131	0.854496	0.000935537	13.0731	9	0.159325	0.00398078	0.00961148	0.689632	0.00169671	0.000166194	TRUE	7.05e-22	HbA1c lowered via both GIPR and GLP1R variants that are also GIPR eQTLs
						MR Egger	10	0.34557	-0.251809	-0.929126	0.425509	0.777393	0.394899	1.53037	0.48698	12.7987	8	0.118966	0.00398078	0.00961148	0.689632	0.00169671	0.000166194	TRUE	7.05e-22
						Simple mode	10	0.272044	-0.325338	-0.858544	0.207867	0.722283	0.423779	1.23105	0.26229	NA	NA	NA	0.00398078	0.00961148	0.689632	0.00169671	0.000166194	TRUE	7.05e-22
						Weighted median	10	0.143645	-0.391917	-0.673461	-0.110373	0.67576	0.509941	0.8955	0.00636468	NA	NA	NA	0.00398078	0.00961148	0.689632	0.00169671	0.000166194	TRUE	7.05e-22
						Weighted mode	10	0.238189	-0.609865	-1.07672	-0.143014	0.543424	0.340713	0.866742	0.0306658	NA	NA	NA	0.00398078	0.00961148	0.689632	0.00169671	0.000166194	TRUE	7.05e-22
Sensitivity analysis	GIPR/GLP1R	HbA1c (% mmol/mol)	GIPR/GLP1R (UK Biobank, HbA1c, eQTLs for either GIPR or GLP1R, sensitivity)	UK Biobank	Broad Risk Drinking with Psychiatric Comorbidities vs. Heavy Drinking (4v3)	Inverse variance weighted	2	0.333609	-0.594505	-1.24838	0.0593695	0.551836	0.28697	1.06117	0.0747429	0.116123	1	0.733278	NA	NA	NA	0.000223631	1.88e-05	TRUE	0.000295413	HbA1c lowered via both GIPR and GLP1R variants in the UK-Biobank that are also eQTLs for each gene in the GTEx consortia
Sensitivity analysis	GLP1R	Body mass index (kg/m2)	GLP1R (GIANT & UK Biobank, BMIA, eQTLs for GLP1R, sensitivity)	GIANT and UK Biobank	Broad Risk Drinking with Psychiatric Comorbidities vs. Heavy Drinking (4v3)	Inverse variance weighted	2	0.550537	-2.96994	-4.04899	-1.89089	0.0513064	0.0174399	0.150938	6.87e-08	1.3e-31	1	1	NA	NA	NA	6.52e-05	0.000166012	FALSE	0.068103	BMI lowered in the Pulit et al. meta-analysis of the GIANT cohorts and UK-Biobank via GLP1R variants that are also eQTLs in the GTEx sTobacco use disordery
Sensitivity analysis	GLP1R	Brain gene expression	GLP1R (MetaBrain, Brain gene expression, eQTL, sensitivity)	MetaBrain	Broad Risk Drinking with Psychiatric Comorbidities vs. Heavy Drinking (4v3)	Inverse variance weighted	2	0.0445031	-0.0223205	-0.109547	0.0649057	0.977927	0.89624	1.06706	0.615985	1.87545	1	0.170853	NA	NA	NA	0.0195372	1.33e-05	TRUE	2.34e-10	GLP1R brain (cortex) gene expression eQTLs in the MetaBrain Consortium data
Sensitivity analysis	GLP1R	Body mass index (kg/m2)	GLP1R (MVP, BMI, eQTL, sensitivity)	Million Veterans Program	Broad Risk Drinking with Psychiatric Comorbidities vs. Heavy Drinking (4v3)	Inverse variance weighted	4	0.132298	-0.514483	-0.773788	-0.255179	0.597809	0.461262	0.774778	0.000100735	3.76723	3	0.287721	-0.0129972	0.0150324	0.478386	0.000899664	0.000129897	TRUE	6.16e-11	BMI lowered via GLP1R variants that are also GIPR eQTLs
						MR Egger	4	0.499204	-0.929222	-1.90766	0.0492174	0.394861	0.148427	1.05045	0.203744	2.74224	2	0.253823	-0.0129972	0.0150324	0.478386	0.000899664	0.000129897	TRUE	6.16e-11
						Simple mode	4	0.216124	-0.414214	-0.837817	0.00938883	0.66086	0.432654	1.00943	0.151148	NA	NA	NA	-0.0129972	0.0150324	0.478386	0.000899664	0.000129897	TRUE	6.16e-11
						Weighted median	4	0.148941	-0.481184	-0.773108	-0.18926	0.618051	0.461576	0.827571	0.00123485	NA	NA	NA	-0.0129972	0.0150324	0.478386	0.000899664	0.000129897	TRUE	6.16e-11
						Weighted mode	4	0.186085	-0.47735	-0.842077	-0.112624	0.620425	0.430815	0.893487	0.0828363	NA	NA	NA	-0.0129972	0.0150324	0.478386	0.000899664	0.000129897	TRUE	6.16e-11
Sensitivity analysis	GLP1R	Body mass index (kg/m2)	GLP1R (MVP, BMI, missense variant [rs10305420], sensitivity)	Million Veterans Program	Broad Risk Drinking with Psychiatric Comorbidities vs. Heavy Drinking (4v3)	Wald ratio	1	0.217778	-0.4143	-0.841145	0.0125455	0.660803	0.431216	1.01262	0.0571198	NA	NA	NA	NA	NA	NA	0.000279324	2.13e-05	TRUE	2.46e-05	BMI loweredi in the MVP cohort (European ancestry) via GLP1R variants that is a missense variant (rs10305420)
Sensitivity analysis	GLP1R	HbA1c (% mmol/mol)	GLP1R (MVP, HbA1c, eQTL, sensitivity)	Million Veterans Program	Broad Risk Drinking with Psychiatric Comorbidities vs. Heavy Drinking (4v3)	Inverse variance weighted	6	0.173646	-0.453806	-0.794152	-0.11346	0.635206	0.451964	0.89274	0.00896473	11.4338	5	0.0434253	0.014559	0.0144643	0.371101	0.00119232	0.000155032	TRUE	6.3e-14	HbA1c lowered via GLP1R variants that are also GIPR eQTLs
						MR Egger	6	0.460421	-0.0245016	-0.926926	0.877923	0.975796	0.395768	2.4059	0.960112	9.12311	4	0.0580948	0.014559	0.0144643	0.371101	0.00119232	0.000155032	TRUE	6.3e-14
						Simple mode	6	0.25557	-0.633682	-1.1346	-0.132764	0.530635	0.321551	0.875672	0.0558766	NA	NA	NA	0.014559	0.0144643	0.371101	0.00119232	0.000155032	TRUE	6.3e-14
						Weighted median	6	0.158036	-0.606966	-0.916716	-0.297215	0.545002	0.39983	0.742884	0.000122693	NA	NA	NA	0.014559	0.0144643	0.371101	0.00119232	0.000155032	TRUE	6.3e-14
						Weighted mode	6	0.209697	-0.678228	-1.08923	-0.267221	0.507516	0.336474	0.765504	0.0230947	NA	NA	NA	0.014559	0.0144643	0.371101	0.00119232	0.000155032	TRUE	6.3e-14
Sensitivity analysis	GLP1R	HbA1c (% mmol/mol)	GLP1R (MVP, HbA1c, missense variant [rs10305420], sensitivity)	Million Veterans Program	Broad Risk Drinking with Psychiatric Comorbidities vs. Heavy Drinking (4v3)	Wald ratio	1	0.258393	-0.491565	-0.998016	0.0148852	0.611668	0.36861	1.015	0.0571198	NA	NA	NA	NA	NA	NA	0.000244142	2.13e-05	TRUE	0.000209056	HbA1c lowered in the MVP cohort (European ancestry) via GLP1R variants that is a missense variant (rs10305420)
Sensitivity analysis	GLP1R	HbA1c (% mmol/mol)	GLP1R (UK Biobank, HbA1c, eQTL, sensitivity)	UK Biobank	Broad Risk Drinking with Psychiatric Comorbidities vs. Heavy Drinking (4v3)	Wald ratio	1	0.520241	-0.730537	-1.75021	0.289136	0.48165	0.173737	1.33527	0.160251	NA	NA	NA	NA	NA	NA	8.98e-05	1.13e-05	TRUE	0.0375318	HbA1c lowered via in the UK Biobank via GLP1R variants that are eQTls for GLP1R expression in the GTEx data
Sensitivity analysis	GLP1R	HbA1c (% mmol/mol)	GLP1R (UK Biobank, HbA1c, missense variant [rs10305420], sensitivity)	UK Biobank	Broad Risk Drinking with Psychiatric Comorbidities vs. Heavy Drinking (4v3)	Wald ratio	1	0.643634	-1.22444	-2.48597	0.0370777	0.293921	0.0832451	1.03777	0.0571198	NA	NA	NA	NA	NA	NA	6.35e-05	2.13e-05	TRUE	0.2574	HbA1c lowered via in the UK Biobank via a missense GLP1R variant (rs1800437)
Sensitivity analysis	GIPR	Body mass index (kg/m2)	GIPR (GIANT & UK Biobank, BMI, GIPR missense variant rs1800437, sensitivity)	GIANT and UK Biobank	Broad Risk Drinking with Psychiatric Comorbidities vs. Internalizing Drinking Behavior (4v2)	Wald ratio	1	0.250542	0.0571941	-0.433869	0.548257	1.05886	0.647997	1.73024	0.819428	NA	NA	NA	NA	NA	NA	0.000326198	2.69e-07	TRUE	4.21e-12	BMI lowered in the Pulit et al. meta-analysis of the GIANT cohorts and UK Biobank via a missense GIPR variant (rs1800437)
Sensitivity analysis	GIPR	HbA1c (% mmol/mol)	GIPR (UK Biobank, HbA1c, GIPR missense variant rs1800437, sensitivity)	UK Biobank	Broad Risk Drinking with Psychiatric Comorbidities vs. Internalizing Drinking Behavior (4v2)	Wald ratio	1	0.780642	-0.178206	-1.70826	1.35185	0.83677	0.18118	3.86458	0.819428	NA	NA	NA	NA	NA	NA	4.07e-05	2.69e-07	TRUE	0.0390767	HbA1c lowered in the UK Biobank via a missense GIPR variant (rs1800437)
Sensitivity analysis	GIPR	Body mass index (kg/m2)	GIPR (GIANT & UK Biobank, BMIA, eQTLs for GIPR, sensitivity)	GIANT and UK Biobank	Broad Risk Drinking with Psychiatric Comorbidities vs. Internalizing Drinking Behavior (4v2)	Inverse variance weighted	6	0.181651	-0.0925739	-0.448611	0.263463	0.911582	0.638515	1.30143	0.610315	1.19104	5	0.945734	-0.00483545	0.0119379	0.706168	0.000484933	7.54e-06	TRUE	2.88e-14	BMI lowered in the Pulit et al. meta-analysis of the GIANT cohorts and UK-Biobank via GIPR variants that are also eQTLs in the GTEx sTobacco use disordery
						MR Egger	6	0.518567	-0.289311	-1.3057	0.727081	0.74878	0.270982	2.06903	0.606659	1.02698	4	0.905678	-0.00483545	0.0119379	0.706168	0.000484933	7.54e-06	TRUE	2.88e-14
						Simple mode	6	0.277918	0.0618779	-0.482841	0.606597	1.06383	0.617028	1.83418	0.832619	NA	NA	NA	-0.00483545	0.0119379	0.706168	0.000484933	7.54e-06	TRUE	2.88e-14
						Weighted median	6	0.210065	-0.0260035	-0.43773	0.385723	0.974332	0.6455	1.47068	0.901483	NA	NA	NA	-0.00483545	0.0119379	0.706168	0.000484933	7.54e-06	TRUE	2.88e-14
						Weighted mode	6	0.252638	-0.0118549	-0.507025	0.483316	0.988215	0.602284	1.62144	0.96439	NA	NA	NA	-0.00483545	0.0119379	0.706168	0.000484933	7.54e-06	TRUE	2.88e-14
Sensitivity analysis	GIPR	Brain gene expression	GIPR (MetaBrain, Brain gene expression, eQTL, sensitivity)	MetaBrain	Broad Risk Drinking with Psychiatric Comorbidities vs. Internalizing Drinking Behavior (4v2)	Inverse variance weighted	3	0.0308433	-0.00586982	-0.0663227	0.0545831	0.994147	0.935829	1.0561	0.849065	9.59895	2	0.00823406	0.0744658	0.0323674	0.26103	0.130101	5.08e-05	TRUE	3.92e-75	GIPR brain (cortex) gene expression eQTLs in the MetaBrain Consortium data
						MR Egger	3	0.0820625	-0.19038	-0.351222	-0.0295373	0.826645	0.703827	0.970895	0.259092	1.52534	1	0.216813	0.0744658	0.0323674	0.26103	0.130101	5.08e-05	TRUE	3.92e-75
						Simple mode	3	0.0174067	0.0128227	-0.0212945	0.0469399	1.01291	0.978931	1.04806	0.538026	NA	NA	NA	0.0744658	0.0323674	0.26103	0.130101	5.08e-05	TRUE	3.92e-75
						Weighted median	3	0.0150831	0.00727803	-0.0222849	0.036841	1.0073	0.977962	1.03753	0.629431	NA	NA	NA	0.0744658	0.0323674	0.26103	0.130101	5.08e-05	TRUE	3.92e-75
						Weighted mode	3	0.0145971	0.00896838	-0.0196419	0.0375787	1.00901	0.98055	1.03829	0.601536	NA	NA	NA	0.0744658	0.0323674	0.26103	0.130101	5.08e-05	TRUE	3.92e-75
Sensitivity analysis	GIPR	Body mass index (kg/m2)	GIPR (MVP, BMI, eQTL, sensitivity)	Million Veterans Program	Broad Risk Drinking with Psychiatric Comorbidities vs. Internalizing Drinking Behavior (4v2)	Inverse variance weighted	2	0.14125	0.0653164	-0.211533	0.342166	1.0675	0.809343	1.40799	0.643782	0.0575945	1	0.810339	NA	NA	NA	0.000641225	1.42e-06	TRUE	1.8e-18	BMI lowered via GIPR variants that are also GIPR eQTLs
Sensitivity analysis	GIPR	HbA1c (% mmol/mol)	GIPR (MVP, HbA1c, eQTL, sensitivity)	Million Veterans Program	Broad Risk Drinking with Psychiatric Comorbidities vs. Internalizing Drinking Behavior (4v2)	Inverse variance weighted	4	0.271118	-0.250134	-0.781525	0.281257	0.778697	0.457707	1.32479	0.356215	7.02551	3	0.071089	-0.0310605	0.0356461	0.475434	0.000504385	4.75e-05	TRUE	5.25e-08	HbA1c lowered via GIPR variants that are also GIPR eQTLs
						MR Egger	4	1.58306	-1.60737	-4.71017	1.49542	0.200413	0.00900326	4.46122	0.416783	5.09231	2	0.0783826	-0.0310605	0.0356461	0.475434	0.000504385	4.75e-05	TRUE	5.25e-08
						Simple mode	4	0.467237	-0.639186	-1.55497	0.276597	0.527722	0.211196	1.31864	0.264766	NA	NA	NA	-0.0310605	0.0356461	0.475434	0.000504385	4.75e-05	TRUE	5.25e-08
						Weighted median	4	0.231202	-0.25552	-0.708675	0.197636	0.774514	0.492296	1.21852	0.269082	NA	NA	NA	-0.0310605	0.0356461	0.475434	0.000504385	4.75e-05	TRUE	5.25e-08
						Weighted mode	4	0.438957	0.119355	-0.741001	0.979711	1.12677	0.476637	2.66369	0.803333	NA	NA	NA	-0.0310605	0.0356461	0.475434	0.000504385	4.75e-05	TRUE	5.25e-08
Sensitivity analysis	GIPR	HbA1c (% mmol/mol)	GIPR (UK Biobank, HbA1c, eQTL, sensitivity)	UK Biobank	Broad Risk Drinking with Psychiatric Comorbidities vs. Internalizing Drinking Behavior (4v2)	Wald ratio	1	0.429362	-0.29761	-1.13916	0.543939	0.742591	0.320088	1.72278	0.488218	NA	NA	NA	NA	NA	NA	0.000133801	2.48e-06	TRUE	0.000437762	HbA1c lowered in the UK Biobank via GIPR variants that are also eQTls for GIPR gene expression in the GTEx data
Sensitivity analysis	GIPR/GLP1R	Body mass index (kg/m2)	GIPR/GLP1R (GIANT & UK Biobank, BMIA, eQTLs for either GIPR or GLP1R, sensitivity)	GIANT and UK Biobank	Broad Risk Drinking with Psychiatric Comorbidities vs. Internalizing Drinking Behavior (4v2)	Inverse variance weighted	8	0.27258	-0.324004	-0.85826	0.210252	0.723247	0.423899	1.23399	0.234574	17.5035	7	0.0144225	0.020712	0.00741511	0.0314442	0.000550178	0.000109447	TRUE	2.97e-07	BMI lowered in the Pulit et al. meta-analysis of the GIANT cohorts and UK-Biobank via both GIPR and GLP1R variants that are also eQTLs in the GTEx sTobacco use disordery
						MR Egger	8	0.405064	0.669035	-0.12489	1.46296	1.95235	0.882594	4.31872	0.149689	7.60912	6	0.268161	0.020712	0.00741511	0.0314442	0.000550178	0.000109447	TRUE	2.97e-07
						Simple mode	8	0.245055	0.00251338	-0.477794	0.482821	1.00252	0.62015	1.62064	0.992103	NA	NA	NA	0.020712	0.00741511	0.0314442	0.000550178	0.000109447	TRUE	2.97e-07
						Weighted median	8	0.216863	-0.0260035	-0.451055	0.399048	0.974332	0.636956	1.49041	0.904556	NA	NA	NA	0.020712	0.00741511	0.0314442	0.000550178	0.000109447	TRUE	2.97e-07
						Weighted mode	8	0.211167	-0.0387153	-0.452602	0.375172	0.962025	0.635971	1.45524	0.859729	NA	NA	NA	0.020712	0.00741511	0.0314442	0.000550178	0.000109447	TRUE	2.97e-07
Sensitivity analysis	GIPR/GLP1R	Body mass index (kg/m2)	GIPR/GLP1R (MVP, BMI, eQTL, sensitivity)	Million Veterans Program	Broad Risk Drinking with Psychiatric Comorbidities vs. Internalizing Drinking Behavior (4v2)	Inverse variance weighted	6	0.116378	-0.0645758	-0.292677	0.163526	0.937465	0.746263	1.17766	0.578978	8.34778	5	0.138082	-0.00531971	0.0116865	0.672578	0.00154089	4.61e-05	TRUE	4.05e-32	BMI lowered via both GIPR and GLP1R variants that are also GIPR eQTLs
						MR Egger	6	0.34961	-0.21287	-0.898106	0.472366	0.808261	0.40734	1.60378	0.575489	7.93665	4	0.0939266	-0.00531971	0.0116865	0.672578	0.00154089	4.61e-05	TRUE	4.05e-32
						Simple mode	6	0.191	0.147494	-0.226866	0.521854	1.15893	0.797027	1.68515	0.474884	NA	NA	NA	-0.00531971	0.0116865	0.672578	0.00154089	4.61e-05	TRUE	4.05e-32
						Weighted median	6	0.120091	-0.00465683	-0.240035	0.230722	0.995354	0.7866	1.25951	0.969068	NA	NA	NA	-0.00531971	0.0116865	0.672578	0.00154089	4.61e-05	TRUE	4.05e-32
						Weighted mode	6	0.143348	0.0262434	-0.254719	0.307206	1.02659	0.775134	1.35962	0.861932	NA	NA	NA	-0.00531971	0.0116865	0.672578	0.00154089	4.61e-05	TRUE	4.05e-32
Sensitivity analysis	GIPR/GLP1R	HbA1c (% mmol/mol)	GIPR/GLP1R (MVP, HbA1c, eQTL, sensitivity)	Million Veterans Program	Broad Risk Drinking with Psychiatric Comorbidities vs. Internalizing Drinking Behavior (4v2)	Inverse variance weighted	10	0.129627	-0.305142	-0.559211	-0.0510726	0.737019	0.57166	0.95021	0.0185728	16.5129	9	0.0569138	0.00820231	0.0104053	0.453255	0.00169671	0.000140372	TRUE	9.51e-25	HbA1c lowered via both GIPR and GLP1R variants that are also GIPR eQTLs
						MR Egger	10	0.374168	-0.0292875	-0.762657	0.704082	0.971137	0.466425	2.02199	0.939533	15.3227	8	0.0531662	0.00820231	0.0104053	0.453255	0.00169671	0.000140372	TRUE	9.51e-25
						Simple mode	10	0.259285	-0.057715	-0.565914	0.450484	0.943919	0.567841	1.56907	0.828822	NA	NA	NA	0.00820231	0.0104053	0.453255	0.00169671	0.000140372	TRUE	9.51e-25
						Weighted median	10	0.144441	-0.131117	-0.41422	0.151987	0.877116	0.660855	1.16415	0.364009	NA	NA	NA	0.00820231	0.0104053	0.453255	0.00169671	0.000140372	TRUE	9.51e-25
						Weighted mode	10	0.211134	-0.0740382	-0.487861	0.339785	0.928636	0.613938	1.40464	0.733904	NA	NA	NA	0.00820231	0.0104053	0.453255	0.00169671	0.000140372	TRUE	9.51e-25
Sensitivity analysis	GIPR/GLP1R	HbA1c (% mmol/mol)	GIPR/GLP1R (UK Biobank, HbA1c, eQTLs for either GIPR or GLP1R, sensitivity)	UK Biobank	Broad Risk Drinking with Psychiatric Comorbidities vs. Internalizing Drinking Behavior (4v2)	Inverse variance weighted	2	0.329976	-0.549701	-1.19645	0.0970529	0.577122	0.302264	1.10192	0.0957374	0.842089	1	0.3588	NA	NA	NA	0.000223631	1.89e-05	TRUE	0.000193895	HbA1c lowered via both GIPR and GLP1R variants in the UK-Biobank that are also eQTLs for each gene in the GTEx consortia
Sensitivity analysis	GLP1R	Body mass index (kg/m2)	GLP1R (GIANT & UK Biobank, BMIA, eQTLs for GLP1R, sensitivity)	GIANT and UK Biobank	Broad Risk Drinking with Psychiatric Comorbidities vs. Internalizing Drinking Behavior (4v2)	Inverse variance weighted	2	0.546459	-2.4184	-3.48946	-1.34734	0.089064	0.0305173	0.259931	9.62e-06	3.79e-32	1	1	NA	NA	NA	6.52e-05	0.000101909	FALSE	0.426592	BMI lowered in the Pulit et al. meta-analysis of the GIANT cohorts and UK-Biobank via GLP1R variants that are also eQTLs in the GTEx sTobacco use disordery
Sensitivity analysis	GLP1R	Brain gene expression	GLP1R (MetaBrain, Brain gene expression, eQTL, sensitivity)	MetaBrain	Broad Risk Drinking with Psychiatric Comorbidities vs. Internalizing Drinking Behavior (4v2)	Inverse variance weighted	2	0.0404838	0.0516352	-0.027713	0.130983	1.05299	0.972667	1.13995	0.202149	1.59231	1	0.206997	NA	NA	NA	0.0195372	2.16e-05	TRUE	3.09e-10	GLP1R brain (cortex) gene expression eQTLs in the MetaBrain Consortium data
Sensitivity analysis	GLP1R	Body mass index (kg/m2)	GLP1R (MVP, BMI, eQTL, sensitivity)	Million Veterans Program	Broad Risk Drinking with Psychiatric Comorbidities vs. Internalizing Drinking Behavior (4v2)	Inverse variance weighted	4	0.176873	-0.153579	-0.500249	0.193092	0.857633	0.606379	1.21299	0.38523	6.86509	3	0.0763243	-0.020045	0.0188094	0.398183	0.000899664	4.47e-05	TRUE	2.53e-17	BMI lowered via GLP1R variants that are also GIPR eQTLs
						MR Egger	4	0.624475	-0.793029	-2.017	0.430942	0.452472	0.133054	1.53871	0.331873	4.37866	2	0.111991	-0.020045	0.0188094	0.398183	0.000899664	4.47e-05	TRUE	2.53e-17
						Simple mode	4	0.294373	0.229272	-0.3477	0.806243	1.25768	0.706311	2.23948	0.49286	NA	NA	NA	-0.020045	0.0188094	0.398183	0.000899664	4.47e-05	TRUE	2.53e-17
						Weighted median	4	0.153188	-0.14195	-0.442198	0.158299	0.867665	0.642622	1.17152	0.354115	NA	NA	NA	-0.020045	0.0188094	0.398183	0.000899664	4.47e-05	TRUE	2.53e-17
						Weighted mode	4	0.210532	-0.0646236	-0.477267	0.34802	0.93742	0.620477	1.41626	0.778952	NA	NA	NA	-0.020045	0.0188094	0.398183	0.000899664	4.47e-05	TRUE	2.53e-17
Sensitivity analysis	GLP1R	Body mass index (kg/m2)	GLP1R (MVP, BMI, missense variant [rs10305420], sensitivity)	Million Veterans Program	Broad Risk Drinking with Psychiatric Comorbidities vs. Internalizing Drinking Behavior (4v2)	Wald ratio	1	0.215448	-0.1577	-0.579979	0.264579	0.854106	0.55991	1.30288	0.464191	NA	NA	NA	NA	NA	NA	0.000279324	2.87e-06	TRUE	6.43e-08	BMI loweredi in the MVP cohort (European ancestry) via GLP1R variants that is a missense variant (rs10305420)
Sensitivity analysis	GLP1R	HbA1c (% mmol/mol)	GLP1R (MVP, HbA1c, eQTL, sensitivity)	Million Veterans Program	Broad Risk Drinking with Psychiatric Comorbidities vs. Internalizing Drinking Behavior (4v2)	Inverse variance weighted	6	0.155515	-0.327805	-0.632613	-0.0229961	0.720504	0.531202	0.977266	0.0350422	9.35124	5	0.0958484	0.0208687	0.0100592	0.106675	0.00119232	9.29e-05	TRUE	2.91e-18	HbA1c lowered via GLP1R variants that are also GIPR eQTLs
						MR Egger	6	0.320202	0.2875	-0.340095	0.915095	1.33309	0.711703	2.49701	0.420013	4.50451	4	0.342014	0.0208687	0.0100592	0.106675	0.00119232	9.29e-05	TRUE	2.91e-18
						Simple mode	6	0.207702	-0.106376	-0.513472	0.300719	0.899086	0.598414	1.35083	0.630353	NA	NA	NA	0.0208687	0.0100592	0.106675	0.00119232	9.29e-05	TRUE	2.91e-18
						Weighted median	6	0.160275	-0.135014	-0.449152	0.179124	0.873704	0.638169	1.19617	0.399568	NA	NA	NA	0.0208687	0.0100592	0.106675	0.00119232	9.29e-05	TRUE	2.91e-18
						Weighted mode	6	0.203707	-0.109198	-0.508463	0.290067	0.896553	0.601419	1.33652	0.614898	NA	NA	NA	0.0208687	0.0100592	0.106675	0.00119232	9.29e-05	TRUE	2.91e-18
Sensitivity analysis	GLP1R	HbA1c (% mmol/mol)	GLP1R (MVP, HbA1c, missense variant [rs10305420], sensitivity)	Million Veterans Program	Broad Risk Drinking with Psychiatric Comorbidities vs. Internalizing Drinking Behavior (4v2)	Wald ratio	1	0.255629	-0.187111	-0.688143	0.313922	0.829352	0.502508	1.36878	0.464191	NA	NA	NA	NA	NA	NA	0.000244142	2.87e-06	TRUE	1.35e-06	HbA1c lowered in the MVP cohort (European ancestry) via GLP1R variants that is a missense variant (rs10305420)
Sensitivity analysis	GLP1R	HbA1c (% mmol/mol)	GLP1R (UK Biobank, HbA1c, eQTL, sensitivity)	UK Biobank	Broad Risk Drinking with Psychiatric Comorbidities vs. Internalizing Drinking Behavior (4v2)	Wald ratio	1	0.515736	-0.91342	-1.92426	0.097423	0.40115	0.145983	1.10233	0.0765442	NA	NA	NA	NA	NA	NA	8.98e-05	1.64e-05	TRUE	0.0570055	HbA1c lowered via in the UK Biobank via GLP1R variants that are eQTls for GLP1R expression in the GTEx data
Sensitivity analysis	GLP1R	HbA1c (% mmol/mol)	GLP1R (UK Biobank, HbA1c, missense variant [rs10305420], sensitivity)	UK Biobank	Broad Risk Drinking with Psychiatric Comorbidities vs. Internalizing Drinking Behavior (4v2)	Wald ratio	1	0.636748	-0.466076	-1.7141	0.781951	0.62746	0.180125	2.18573	0.464191	NA	NA	NA	NA	NA	NA	6.35e-05	2.87e-06	TRUE	0.0291395	HbA1c lowered via in the UK Biobank via a missense GLP1R variant (rs1800437)
Sensitivity analysis	GIPR	Body mass index (kg/m2)	GIPR (GIANT & UK Biobank, BMI, GIPR missense variant rs1800437, sensitivity)	GIANT and UK Biobank	Cannabis use disorder (CUD)	Wald ratio	1	0.300885	-0.0884956	-0.67823	0.501239	0.915307	0.507514	1.65077	0.768668	NA	NA	NA	NA	NA	NA	0.000326198	7.54e-07	TRUE	5.25e-08	BMI lowered in the Pulit et al. meta-analysis of the GIANT cohorts and UK Biobank via a missense GIPR variant (rs1800437)
Sensitivity analysis	GIPR	HbA1c (% mmol/mol)	GIPR (UK Biobank, HbA1c, GIPR missense variant rs1800437, sensitivity)	UK Biobank	Cannabis use disorder (CUD)	Wald ratio	1	0.9375	0.275735	-1.56176	2.11324	1.3175	0.209766	8.27497	0.768668	NA	NA	NA	NA	NA	NA	4.07e-05	7.54e-07	TRUE	0.106153	HbA1c lowered in the UK Biobank via a missense GIPR variant (rs1800437)
Sensitivity analysis	GIPR	Body mass index (kg/m2)	GIPR (GIANT & UK Biobank, BMIA, eQTLs for GIPR, sensitivity)	GIANT and UK Biobank	Cannabis use disorder (CUD)	Inverse variance weighted	6	0.238551	-0.133587	-0.601147	0.333972	0.874951	0.548183	1.3965	0.575482	0.812009	5	0.976261	-0.00999326	0.0145508	0.529964	0.000484933	1.05e-05	TRUE	1.44e-08	BMI lowered in the Pulit et al. meta-analysis of the GIANT cohorts and UK-Biobank via GIPR variants that are also eQTLs in the GTEx sTobacco use disordery
						MR Egger	6	0.642859	-0.54357	-1.80357	0.716434	0.580672	0.164709	2.04712	0.445417	0.340338	4	0.987064	-0.00999326	0.0145508	0.529964	0.000484933	1.05e-05	TRUE	1.44e-08
						Simple mode	6	0.38128	0.291492	-0.455817	1.0388	1.33842	0.63393	2.82583	0.479071	NA	NA	NA	-0.00999326	0.0145508	0.529964	0.000484933	1.05e-05	TRUE	1.44e-08
						Weighted median	6	0.2736	-0.246622	-0.782878	0.289635	0.781436	0.457089	1.33594	0.367379	NA	NA	NA	-0.00999326	0.0145508	0.529964	0.000484933	1.05e-05	TRUE	1.44e-08
						Weighted mode	6	0.300585	-0.247142	-0.836288	0.342004	0.78103	0.433316	1.40777	0.44838	NA	NA	NA	-0.00999326	0.0145508	0.529964	0.000484933	1.05e-05	TRUE	1.44e-08
Sensitivity analysis	GIPR	Brain gene expression	GIPR (MetaBrain, Brain gene expression, eQTL, sensitivity)	MetaBrain	Cannabis use disorder (CUD)	Inverse variance weighted	3	0.026776	-0.0301199	-0.0826008	0.022361	0.970329	0.920719	1.02261	0.260638	1.65373	2	0.437418	0.00318544	0.0495558	0.959134	0.130101	3.1e-05	TRUE	9.7e-75	GIPR brain (cortex) gene expression eQTLs in the MetaBrain Consortium data
						MR Egger	3	0.13859	-0.0387503	-0.310386	0.232885	0.961991	0.733164	1.26224	0.826431	1.64693	1	0.199378	0.00318544	0.0495558	0.959134	0.130101	3.1e-05	TRUE	9.7e-75
						Simple mode	3	0.0413215	-0.0476401	-0.12863	0.03335	0.953477	0.879299	1.03391	0.368132	NA	NA	NA	0.00318544	0.0495558	0.959134	0.130101	3.1e-05	TRUE	9.7e-75
						Weighted median	3	0.0294943	-0.0394157	-0.0972246	0.0183931	0.961351	0.907352	1.01856	0.181423	NA	NA	NA	0.00318544	0.0495558	0.959134	0.130101	3.1e-05	TRUE	9.7e-75
						Weighted mode	3	0.031515	-0.0412061	-0.102976	0.0205633	0.959631	0.902149	1.02078	0.321137	NA	NA	NA	0.00318544	0.0495558	0.959134	0.130101	3.1e-05	TRUE	9.7e-75
Sensitivity analysis	GIPR	Body mass index (kg/m2)	GIPR (MVP, BMI, eQTL, sensitivity)	Million Veterans Program	Cannabis use disorder (CUD)	Inverse variance weighted	2	0.189518	-0.103847	-0.475303	0.267608	0.901363	0.621697	1.30684	0.583723	0.631949	1	0.426641	NA	NA	NA	0.000641225	1.11e-05	TRUE	7.49e-10	BMI lowered via GIPR variants that are also GIPR eQTLs
Sensitivity analysis	GIPR	HbA1c (% mmol/mol)	GIPR (MVP, HbA1c, eQTL, sensitivity)	Million Veterans Program	Cannabis use disorder (CUD)	Inverse variance weighted	4	0.245542	-0.06921	-0.550473	0.412053	0.933131	0.576677	1.50991	0.778046	2.55754	3	0.464982	0.00341462	0.0320144	0.924794	0.000504385	3.22e-05	TRUE	3.34e-06	HbA1c lowered via GIPR variants that are also GIPR eQTLs
						MR Egger	4	1.38381	0.0754013	-2.63687	2.78768	1.07832	0.0715847	16.2432	0.9615	2.54308	2	0.2804	0.00341462	0.0320144	0.924794	0.000504385	3.22e-05	TRUE	3.34e-06
						Simple mode	4	0.312362	0.0328408	-0.579388	0.64507	1.03339	0.560241	1.90612	0.922902	NA	NA	NA	0.00341462	0.0320144	0.924794	0.000504385	3.22e-05	TRUE	3.34e-06
						Weighted median	4	0.280959	0.0174244	-0.533256	0.568104	1.01758	0.586692	1.76492	0.950549	NA	NA	NA	0.00341462	0.0320144	0.924794	0.000504385	3.22e-05	TRUE	3.34e-06
						Weighted mode	4	0.308794	0.0250366	-0.5802	0.630274	1.02535	0.559786	1.87812	0.940486	NA	NA	NA	0.00341462	0.0320144	0.924794	0.000504385	3.22e-05	TRUE	3.34e-06
Sensitivity analysis	GIPR	HbA1c (% mmol/mol)	GIPR (UK Biobank, HbA1c, eQTL, sensitivity)	UK Biobank	Cannabis use disorder (CUD)	Inverse variance weighted	2	0.448166	-0.0678923	-0.946298	0.810514	0.934361	0.388175	2.24906	0.87959	0.660563	1	0.416361	NA	NA	NA	0.000456922	8.25e-06	TRUE	2.69e-07	HbA1c lowered in the UK Biobank via GIPR variants that are also eQTls for GIPR gene expression in the GTEx data
Sensitivity analysis	GIPR/GLP1R	Body mass index (kg/m2)	GIPR/GLP1R (GIANT & UK Biobank, BMIA, eQTLs for either GIPR or GLP1R, sensitivity)	GIANT and UK Biobank	Cannabis use disorder (CUD)	Inverse variance weighted	8	0.234011	-0.0291735	-0.487836	0.429489	0.971248	0.613954	1.53647	0.900787	5.89442	7	0.55213	-0.0219619	0.0110327	0.093637	0.000550178	7.01e-05	TRUE	8.88e-06	BMI lowered in the Pulit et al. meta-analysis of the GIANT cohorts and UK-Biobank via both GIPR and GLP1R variants that are also eQTLs in the GTEx sTobacco use disordery
						MR Egger	8	0.536546	-0.990291	-2.04192	0.06134	0.371469	0.129779	1.06326	0.114474	1.93189	6	0.925854	-0.0219619	0.0110327	0.093637	0.000550178	7.01e-05	TRUE	8.88e-06
						Simple mode	8	0.419659	0.239442	-0.583089	1.06197	1.27054	0.558172	2.89207	0.586136	NA	NA	NA	-0.0219619	0.0110327	0.093637	0.000550178	7.01e-05	TRUE	8.88e-06
						Weighted median	8	0.278784	-0.246622	-0.793039	0.299796	0.781436	0.452468	1.34958	0.376355	NA	NA	NA	-0.0219619	0.0110327	0.093637	0.000550178	7.01e-05	TRUE	8.88e-06
						Weighted mode	8	0.245476	-0.223003	-0.704137	0.258131	0.800113	0.494535	1.29451	0.393842	NA	NA	NA	-0.0219619	0.0110327	0.093637	0.000550178	7.01e-05	TRUE	8.88e-06
Sensitivity analysis	GIPR/GLP1R	Body mass index (kg/m2)	GIPR/GLP1R (MVP, BMI, eQTL, sensitivity)	Million Veterans Program	Cannabis use disorder (CUD)	Inverse variance weighted	6	0.200153	0.160586	-0.231714	0.552885	1.1742	0.793173	1.73826	0.422371	8.56286	5	0.127823	-0.0280933	0.0129548	0.095964	0.00154089	0.000109553	TRUE	4.11e-15	BMI lowered via both GIPR and GLP1R variants that are also GIPR eQTLs
						MR Egger	6	0.347948	-0.517159	-1.19914	0.16482	0.596212	0.301454	1.17918	0.211393	3.86018	4	0.425259	-0.0280933	0.0129548	0.095964	0.00154089	0.000109553	TRUE	4.11e-15
						Simple mode	6	0.403857	0.435271	-0.356289	1.22683	1.54538	0.70027	3.4104	0.330358	NA	NA	NA	-0.0280933	0.0129548	0.095964	0.00154089	0.000109553	TRUE	4.11e-15
						Weighted median	6	0.166869	0.074699	-0.252365	0.401763	1.07756	0.776961	1.49446	0.654406	NA	NA	NA	-0.0280933	0.0129548	0.095964	0.00154089	0.000109553	TRUE	4.11e-15
						Weighted mode	6	0.178782	0.0179119	-0.3325	0.368324	1.01807	0.717129	1.44531	0.924088	NA	NA	NA	-0.0280933	0.0129548	0.095964	0.00154089	0.000109553	TRUE	4.11e-15
Sensitivity analysis	GIPR/GLP1R	HbA1c (% mmol/mol)	GIPR/GLP1R (MVP, HbA1c, eQTL, sensitivity)	Million Veterans Program	Cannabis use disorder (CUD)	Inverse variance weighted	10	0.152932	0.0825173	-0.21723	0.382265	1.08602	0.804745	1.4656	0.589496	11.6066	9	0.236409	0.00323428	0.013494	0.816603	0.00169671	0.000123621	TRUE	1e-17	HbA1c lowered via both GIPR and GLP1R variants that are also GIPR eQTLs
						MR Egger	10	0.44746	0.182524	-0.694497	1.05955	1.20024	0.499326	2.88506	0.694037	11.5238	8	0.173748	0.00323428	0.013494	0.816603	0.00169671	0.000123621	TRUE	1e-17
						Simple mode	10	0.253046	0.144032	-0.351938	0.640001	1.15492	0.703324	1.89648	0.58315	NA	NA	NA	0.00323428	0.013494	0.816603	0.00169671	0.000123621	TRUE	1e-17
						Weighted median	10	0.187059	0.110126	-0.256509	0.47676	1.11642	0.773748	1.61085	0.556047	NA	NA	NA	0.00323428	0.013494	0.816603	0.00169671	0.000123621	TRUE	1e-17
						Weighted mode	10	0.259535	0.104041	-0.404647	0.612729	1.10965	0.667212	1.84546	0.697862	NA	NA	NA	0.00323428	0.013494	0.816603	0.00169671	0.000123621	TRUE	1e-17
Sensitivity analysis	GIPR/GLP1R	HbA1c (% mmol/mol)	GIPR/GLP1R (UK Biobank, HbA1c, eQTLs for either GIPR or GLP1R, sensitivity)	UK Biobank	Cannabis use disorder (CUD)	Inverse variance weighted	3	0.366293	-0.118866	-0.8368	0.599069	0.887927	0.433094	1.82042	0.745552	0.699528	2	0.704854	0.00465727	0.0235935	0.875929	0.000546752	9.3e-06	TRUE	6.72e-09	HbA1c lowered via both GIPR and GLP1R variants in the UK-Biobank that are also eQTLs for each gene in the GTEx consortia
						MR Egger	3	1.22187	0.111233	-2.28363	2.5061	1.11766	0.101914	12.257	0.942204	0.660563	1	0.416361	0.00465727	0.0235935	0.875929	0.000546752	9.3e-06	TRUE	6.72e-09
						Simple mode	3	0.50988	-0.119184	-1.11855	0.880182	0.887644	0.326753	2.41134	0.836927	NA	NA	NA	0.00465727	0.0235935	0.875929	0.000546752	9.3e-06	TRUE	6.72e-09
						Weighted median	3	0.418703	-0.0672181	-0.887875	0.753439	0.934991	0.411529	2.12429	0.872456	NA	NA	NA	0.00465727	0.0235935	0.875929	0.000546752	9.3e-06	TRUE	6.72e-09
						Weighted mode	3	0.440974	-0.0129552	-0.877264	0.851353	0.987128	0.415919	2.34282	0.979231	NA	NA	NA	0.00465727	0.0235935	0.875929	0.000546752	9.3e-06	TRUE	6.72e-09
Sensitivity analysis	GLP1R	Body mass index (kg/m2)	GLP1R (GIANT & UK Biobank, BMIA, eQTLs for GLP1R, sensitivity)	GIANT and UK Biobank	Cannabis use disorder (CUD)	Inverse variance weighted	2	1.2053	2.63636	0.273984	4.99874	13.9623	1.31519	148.227	0.0287194	6.04e-32	1	1	NA	NA	NA	6.52e-05	5.96e-05	TRUE	0.922794	BMI lowered in the Pulit et al. meta-analysis of the GIANT cohorts and UK-Biobank via GLP1R variants that are also eQTLs in the GTEx sTobacco use disordery
Sensitivity analysis	GLP1R	Brain gene expression	GLP1R (MetaBrain, Brain gene expression, eQTL, sensitivity)	MetaBrain	Cannabis use disorder (CUD)	Inverse variance weighted	2	0.0509431	0.0710002	-0.0288482	0.170849	1.07358	0.971564	1.18631	0.163403	1.4875	1	0.222604	NA	NA	NA	0.0195372	3.98e-05	TRUE	5.73e-10	GLP1R brain (cortex) gene expression eQTLs in the MetaBrain Consortium data
Sensitivity analysis	GLP1R	Body mass index (kg/m2)	GLP1R (MVP, BMI, eQTL, sensitivity)	Million Veterans Program	Cannabis use disorder (CUD)	Inverse variance weighted	4	0.259002	0.654466	0.146821	1.16211	1.92411	1.15815	3.19667	0.0115084	2.34797	3	0.503393	-0.026267	0.0238288	0.385234	0.000899664	9.85e-05	TRUE	6.76e-08	BMI lowered via GLP1R variants that are also GIPR eQTLs
						MR Egger	4	0.909945	-0.307095	-2.09059	1.4764	0.735581	0.123614	4.37715	0.767878	1.13286	2	0.567547	-0.026267	0.0238288	0.385234	0.000899664	9.85e-05	TRUE	6.76e-08
						Simple mode	4	0.443857	0.547411	-0.322549	1.41737	1.72877	0.724301	4.12626	0.305284	NA	NA	NA	-0.026267	0.0238288	0.385234	0.000899664	9.85e-05	TRUE	6.76e-08
						Weighted median	4	0.319457	0.551051	-0.0750854	1.17719	1.73508	0.927664	3.24523	0.0845348	NA	NA	NA	-0.026267	0.0238288	0.385234	0.000899664	9.85e-05	TRUE	6.76e-08
						Weighted mode	4	0.36599	0.493628	-0.223712	1.21097	1.63825	0.799546	3.35673	0.270195	NA	NA	NA	-0.026267	0.0238288	0.385234	0.000899664	9.85e-05	TRUE	6.76e-08
Sensitivity analysis	GLP1R	Body mass index (kg/m2)	GLP1R (MVP, BMI, missense variant [rs10305420], sensitivity)	Million Veterans Program	Cannabis use disorder (CUD)	Wald ratio	1	0.26761	0.602891	0.0783759	1.12741	1.82739	1.08153	3.08764	0.0242671	NA	NA	NA	NA	NA	NA	0.000279324	4.51e-05	TRUE	0.00299048	BMI loweredi in the MVP cohort (European ancestry) via GLP1R variants that is a missense variant (rs10305420)
Sensitivity analysis	GLP1R	HbA1c (% mmol/mol)	GLP1R (MVP, HbA1c, eQTL, sensitivity)	Million Veterans Program	Cannabis use disorder (CUD)	Inverse variance weighted	6	0.210024	0.147793	-0.263854	0.55944	1.15927	0.768086	1.74969	0.481623	8.50292	5	0.130611	-0.00554117	0.0242396	0.830392	0.00119232	9.14e-05	TRUE	4.38e-13	HbA1c lowered via GLP1R variants that are also GIPR eQTLs
						MR Egger	6	0.672108	0.00370194	-1.31363	1.32103	1.00371	0.268842	3.7473	0.995869	8.39326	4	0.0781895	-0.00554117	0.0242396	0.830392	0.00119232	9.14e-05	TRUE	4.38e-13
						Simple mode	6	0.300322	0.304843	-0.283789	0.893474	1.35641	0.752926	2.4436	0.356654	NA	NA	NA	-0.00554117	0.0242396	0.830392	0.00119232	9.14e-05	TRUE	4.38e-13
						Weighted median	6	0.216891	0.211511	-0.213596	0.636618	1.23554	0.807675	1.89008	0.329464	NA	NA	NA	-0.00554117	0.0242396	0.830392	0.00119232	9.14e-05	TRUE	4.38e-13
						Weighted mode	6	0.305072	0.304843	-0.293098	0.902783	1.35641	0.745949	2.46646	0.363547	NA	NA	NA	-0.00554117	0.0242396	0.830392	0.00119232	9.14e-05	TRUE	4.38e-13
Sensitivity analysis	GLP1R	HbA1c (% mmol/mol)	GLP1R (MVP, HbA1c, missense variant [rs10305420], sensitivity)	Million Veterans Program	Cannabis use disorder (CUD)	Wald ratio	1	0.317518	0.715328	0.0929927	1.33766	2.04486	1.09745	3.81013	0.0242671	NA	NA	NA	NA	NA	NA	0.000244142	4.51e-05	TRUE	0.00991125	HbA1c lowered in the MVP cohort (European ancestry) via GLP1R variants that is a missense variant (rs10305420)
Sensitivity analysis	GLP1R	HbA1c (% mmol/mol)	GLP1R (UK Biobank, HbA1c, eQTL, sensitivity)	UK Biobank	Cannabis use disorder (CUD)	Wald ratio	1	0.635714	-0.221429	-1.46743	1.02457	0.801373	0.230517	2.7859	0.727604	NA	NA	NA	NA	NA	NA	8.98e-05	1.05e-06	TRUE	0.011695	HbA1c lowered via in the UK Biobank via GLP1R variants that are eQTls for GLP1R expression in the GTEx data
Sensitivity analysis	GLP1R	HbA1c (% mmol/mol)	GLP1R (UK Biobank, HbA1c, missense variant [rs10305420], sensitivity)	UK Biobank	Cannabis use disorder (CUD)	Wald ratio	1	0.790909	1.78182	0.231636	3.332	5.94065	1.26066	27.9943	0.0242671	NA	NA	NA	NA	NA	NA	6.35e-05	4.51e-05	TRUE	0.717075	HbA1c lowered via in the UK Biobank via a missense GLP1R variant (rs1800437)
Sensitivity analysis	GIPR	Body mass index (kg/m2)	GIPR (GIANT & UK Biobank, BMI, GIPR missense variant rs1800437, sensitivity)	GIANT and UK Biobank	Drinks per week	Wald ratio	1	0.0589971	-0.105015	-0.220649	0.0106195	NA	NA	NA	0.075076	NA	NA	NA	NA	NA	NA	0.000326198	4.16e-06	TRUE	4.37e-22	BMI lowered in the Pulit et al. meta-analysis of the GIANT cohorts and UK Biobank via a missense GIPR variant (rs1800437)
Sensitivity analysis	GIPR	HbA1c (% mmol/mol)	GIPR (UK Biobank, HbA1c, GIPR missense variant rs1800437, sensitivity)	UK Biobank	Drinks per week	Wald ratio	1	0.183824	0.327206	-0.0330882	0.6875	NA	NA	NA	0.075076	NA	NA	NA	NA	NA	NA	4.07e-05	4.16e-06	TRUE	0.038773	HbA1c lowered in the UK Biobank via a missense GIPR variant (rs1800437)
Sensitivity analysis	GIPR	Body mass index (kg/m2)	GIPR (GIANT & UK Biobank, BMIA, eQTLs for GIPR, sensitivity)	GIANT and UK Biobank	Drinks per week	Inverse variance weighted	6	0.0408009	-0.0796423	-0.159612	0.000327443	NA	NA	NA	0.0509412	0.602308	5	0.987897	-0.000222223	0.00265368	0.937285	0.000484933	4.84e-06	TRUE	5.62e-33	BMI lowered in the Pulit et al. meta-analysis of the GIANT cohorts and UK-Biobank via GIPR variants that are also eQTLs in the GTEx sTobacco use disordery
						MR Egger	6	0.11484	-0.0886317	-0.313718	0.136455	NA	NA	NA	0.483307	0.595295	4	0.963585	-0.000222223	0.00265368	0.937285	0.000484933	4.84e-06	TRUE	5.62e-33
						Simple mode	6	0.062788	-0.0868608	-0.209925	0.0362037	NA	NA	NA	0.225124	NA	NA	NA	-0.000222223	0.00265368	0.937285	0.000484933	4.84e-06	TRUE	5.62e-33
						Weighted median	6	0.0468134	-0.0945946	-0.186349	-0.0028404	NA	NA	NA	0.0433134	NA	NA	NA	-0.000222223	0.00265368	0.937285	0.000484933	4.84e-06	TRUE	5.62e-33
						Weighted mode	6	0.0512239	-0.0931113	-0.19351	0.00728762	NA	NA	NA	0.128785	NA	NA	NA	-0.000222223	0.00265368	0.937285	0.000484933	4.84e-06	TRUE	5.62e-33
Sensitivity analysis	GIPR	Brain gene expression	GIPR (MetaBrain, Brain gene expression, eQTL, sensitivity)	MetaBrain	Drinks per week	Inverse variance weighted	3	0.00431358	0.00036704	-0.00808759	0.00882167	NA	NA	NA	0.93219	2.92715	2	0.231407	-0.0039082	0.010391	0.770979	0.130101	4.53e-06	TRUE	8.39e-78	GIPR brain (cortex) gene expression eQTLs in the MetaBrain Consortium data
						MR Egger	3	0.0266046	0.0101402	-0.0420048	0.0622851	NA	NA	NA	0.768177	2.56439	1	0.109295	-0.0039082	0.010391	0.770979	0.130101	4.53e-06	TRUE	8.39e-78
						Simple mode	3	0.00617972	0.00111236	-0.0109999	0.0132246	NA	NA	NA	0.873739	NA	NA	NA	-0.0039082	0.010391	0.770979	0.130101	4.53e-06	TRUE	8.39e-78
						Weighted median	3	0.00389046	-0.000529986	-0.00815528	0.00709531	NA	NA	NA	0.891642	NA	NA	NA	-0.0039082	0.010391	0.770979	0.130101	4.53e-06	TRUE	8.39e-78
						Weighted mode	3	0.00408363	-0.0016477	-0.00965161	0.00635621	NA	NA	NA	0.725638	NA	NA	NA	-0.0039082	0.010391	0.770979	0.130101	4.53e-06	TRUE	8.39e-78
Sensitivity analysis	GIPR	Body mass index (kg/m2)	GIPR (MVP, BMI, eQTL, sensitivity)	Million Veterans Program	Drinks per week	Inverse variance weighted	2	0.0306967	-0.0560021	-0.116168	0.00416352	NA	NA	NA	0.0680967	0.0793787	1	0.778141	NA	NA	NA	0.000641225	3.58e-06	TRUE	9.71e-33	BMI lowered via GIPR variants that are also GIPR eQTLs
Sensitivity analysis	GIPR	HbA1c (% mmol/mol)	GIPR (MVP, HbA1c, eQTL, sensitivity)	Million Veterans Program	Drinks per week	Inverse variance weighted	4	0.0647787	0.061375	-0.0655911	0.188341	NA	NA	NA	0.343406	5.40282	3	0.144568	0.0138616	0.00615222	0.153021	0.000504385	1.39e-05	TRUE	7.12e-19	HbA1c lowered via GIPR variants that are also GIPR eQTLs
						MR Egger	4	0.275578	0.67268	0.132548	1.21281	NA	NA	NA	0.13473	0.32636	2	0.849438	0.0138616	0.00615222	0.153021	0.000504385	1.39e-05	TRUE	7.12e-19
						Simple mode	4	0.0946644	-0.0244759	-0.210018	0.161066	NA	NA	NA	0.812703	NA	NA	NA	0.0138616	0.00615222	0.153021	0.000504385	1.39e-05	TRUE	7.12e-19
						Weighted median	4	0.0593062	0.0198019	-0.0964382	0.136042	NA	NA	NA	0.738461	NA	NA	NA	0.0138616	0.00615222	0.153021	0.000504385	1.39e-05	TRUE	7.12e-19
						Weighted mode	4	0.0898571	-0.0209322	-0.197052	0.155188	NA	NA	NA	0.830789	NA	NA	NA	0.0138616	0.00615222	0.153021	0.000504385	1.39e-05	TRUE	7.12e-19
Sensitivity analysis	GIPR	HbA1c (% mmol/mol)	GIPR (UK Biobank, HbA1c, eQTL, sensitivity)	UK Biobank	Drinks per week	Inverse variance weighted	2	0.0640039	0.076568	-0.0488795	0.202016	NA	NA	NA	0.231578	0.323269	1	0.56965	NA	NA	NA	0.000456922	3.11e-06	TRUE	3.19e-20	HbA1c lowered in the UK Biobank via GIPR variants that are also eQTls for GIPR gene expression in the GTEx data
Sensitivity analysis	GIPR/GLP1R	Body mass index (kg/m2)	GIPR/GLP1R (GIANT & UK Biobank, BMIA, eQTLs for either GIPR or GLP1R, sensitivity)	GIANT and UK Biobank	Drinks per week	Inverse variance weighted	8	0.0395462	-0.0797809	-0.157292	-0.00227027	NA	NA	NA	0.043653	0.602498	7	0.998978	-7.56e-05	0.00172305	0.96643	0.000550178	5.36e-06	TRUE	2.61e-37	BMI lowered in the Pulit et al. meta-analysis of the GIANT cohorts and UK-Biobank via both GIPR and GLP1R variants that are also eQTLs in the GTEx sTobacco use disordery
						MR Egger	8	0.0868617	-0.0831738	-0.253423	0.0870751	NA	NA	NA	0.375269	0.600574	6	0.996391	-7.56e-05	0.00172305	0.96643	0.000550178	5.36e-06	TRUE	2.61e-37
						Simple mode	8	0.0648135	-0.0817952	-0.20883	0.0452394	NA	NA	NA	0.247367	NA	NA	NA	-7.56e-05	0.00172305	0.96643	0.000550178	5.36e-06	TRUE	2.61e-37
						Weighted median	8	0.0469876	-0.0945946	-0.18669	-0.00249895	NA	NA	NA	0.0440954	NA	NA	NA	-7.56e-05	0.00172305	0.96643	0.000550178	5.36e-06	TRUE	2.61e-37
						Weighted mode	8	0.0504087	-0.0942361	-0.193037	0.00456492	NA	NA	NA	0.103763	NA	NA	NA	-7.56e-05	0.00172305	0.96643	0.000550178	5.36e-06	TRUE	2.61e-37
Sensitivity analysis	GIPR/GLP1R	Body mass index (kg/m2)	GIPR/GLP1R (MVP, BMI, eQTL, sensitivity)	Million Veterans Program	Drinks per week	Inverse variance weighted	6	0.0286253	-0.0249403	-0.0810458	0.0311653	NA	NA	NA	0.383608	8.00641	5	0.155883	0.000446976	0.00293729	0.886418	0.00154089	1.39e-05	TRUE	2e-72	BMI lowered via both GIPR and GLP1R variants that are also GIPR eQTLs
						MR Egger	6	0.0813782	-0.0135486	-0.17305	0.145953	NA	NA	NA	0.875849	7.96032	4	0.0930424	0.000446976	0.00293729	0.886418	0.00154089	1.39e-05	TRUE	2e-72
						Simple mode	6	0.0446423	-0.0463514	-0.13385	0.0411475	NA	NA	NA	0.346717	NA	NA	NA	0.000446976	0.00293729	0.886418	0.00154089	1.39e-05	TRUE	2e-72
						Weighted median	6	0.0298602	-0.0446942	-0.10322	0.0138317	NA	NA	NA	0.134449	NA	NA	NA	0.000446976	0.00293729	0.886418	0.00154089	1.39e-05	TRUE	2e-72
						Weighted mode	6	0.0335596	-0.0556345	-0.121411	0.0101423	NA	NA	NA	0.15826	NA	NA	NA	0.000446976	0.00293729	0.886418	0.00154089	1.39e-05	TRUE	2e-72
Sensitivity analysis	GIPR/GLP1R	HbA1c (% mmol/mol)	GIPR/GLP1R (MVP, HbA1c, eQTL, sensitivity)	Million Veterans Program	Drinks per week	Inverse variance weighted	10	0.0300315	0.013083	-0.0457787	0.0719448	NA	NA	NA	0.663095	11.8905	9	0.219556	-0.00198487	0.00232444	0.417987	0.00169671	2.31e-05	TRUE	1.09e-66	HbA1c lowered via both GIPR and GLP1R variants that are also GIPR eQTLs
						MR Egger	10	0.0820381	-0.0519512	-0.212746	0.108844	NA	NA	NA	0.54424	10.8972	8	0.207591	-0.00198487	0.00232444	0.417987	0.00169671	2.31e-05	TRUE	1.09e-66
						Simple mode	10	0.0535121	-0.0399842	-0.144868	0.0648994	NA	NA	NA	0.474011	NA	NA	NA	-0.00198487	0.00232444	0.417987	0.00169671	2.31e-05	TRUE	1.09e-66
						Weighted median	10	0.0352897	-0.031372	-0.10054	0.0377959	NA	NA	NA	0.374012	NA	NA	NA	-0.00198487	0.00232444	0.417987	0.00169671	2.31e-05	TRUE	1.09e-66
						Weighted mode	10	0.0502979	-0.0388544	-0.137438	0.0597296	NA	NA	NA	0.459631	NA	NA	NA	-0.00198487	0.00232444	0.417987	0.00169671	2.31e-05	TRUE	1.09e-66
Sensitivity analysis	GIPR/GLP1R	HbA1c (% mmol/mol)	GIPR/GLP1R (UK Biobank, HbA1c, eQTLs for either GIPR or GLP1R, sensitivity)	UK Biobank	Drinks per week	Inverse variance weighted	3	0.0584095	0.0570811	-0.0574016	0.171564	NA	NA	NA	0.328442	0.877781	2	0.644752	0.0035359	0.00474837	0.592518	0.000546752	3.25e-06	TRUE	2.23e-24	HbA1c lowered via both GIPR and GLP1R variants in the UK-Biobank that are also eQTLs for each gene in the GTEx consortia
						MR Egger	3	0.216815	0.212564	-0.212392	0.637521	NA	NA	NA	0.506302	0.323269	1	0.56965	0.0035359	0.00474837	0.592518	0.000546752	3.25e-06	TRUE	2.23e-24
						Simple mode	3	0.0824661	0.0652172	-0.0964164	0.226851	NA	NA	NA	0.511925	NA	NA	NA	0.0035359	0.00474837	0.592518	0.000546752	3.25e-06	TRUE	2.23e-24
						Weighted median	3	0.0629221	0.060133	-0.0631942	0.18346	NA	NA	NA	0.339237	NA	NA	NA	0.0035359	0.00474837	0.592518	0.000546752	3.25e-06	TRUE	2.23e-24
						Weighted mode	3	0.0739422	0.0609706	-0.0839561	0.205897	NA	NA	NA	0.496305	NA	NA	NA	0.0035359	0.00474837	0.592518	0.000546752	3.25e-06	TRUE	2.23e-24
Sensitivity analysis	GLP1R	Body mass index (kg/m2)	GLP1R (GIANT & UK Biobank, BMIA, eQTLs for GLP1R, sensitivity)	GIANT and UK Biobank	Drinks per week	Inverse variance weighted	2	0.160706	-0.0819318	-0.396916	0.233052	NA	NA	NA	0.610175	4.23e-34	1	1	NA	NA	NA	6.52e-05	5.14e-07	TRUE	8.67e-06	BMI lowered in the Pulit et al. meta-analysis of the GIANT cohorts and UK-Biobank via GLP1R variants that are also eQTLs in the GTEx sTobacco use disordery
Sensitivity analysis	GLP1R	Brain gene expression	GLP1R (MetaBrain, Brain gene expression, eQTL, sensitivity)	MetaBrain	Drinks per week	Inverse variance weighted	2	0.00807844	-0.00367412	-0.0195079	0.0121596	NA	NA	NA	0.649249	0.0162657	1	0.898515	NA	NA	NA	0.0195372	3.19e-07	TRUE	7.57e-11	GLP1R brain (cortex) gene expression eQTLs in the MetaBrain Consortium data
Sensitivity analysis	GLP1R	Body mass index (kg/m2)	GLP1R (MVP, BMI, eQTL, sensitivity)	Million Veterans Program	Drinks per week	Inverse variance weighted	4	0.0460718	0.0119756	-0.0783252	0.102276	NA	NA	NA	0.794915	5.6862	3	0.127917	0.00731405	0.0035396	0.174766	0.000899664	1.04e-05	TRUE	9.54e-42	BMI lowered via GLP1R variants that are also GIPR eQTLs
						MR Egger	4	0.118451	0.246766	0.0146019	0.47893	NA	NA	NA	0.172628	1.41639	2	0.492532	0.00731405	0.0035396	0.174766	0.000899664	1.04e-05	TRUE	9.54e-42
						Simple mode	4	0.0795561	-0.0718672	-0.227797	0.0840627	NA	NA	NA	0.432925	NA	NA	NA	0.00731405	0.0035396	0.174766	0.000899664	1.04e-05	TRUE	9.54e-42
						Weighted median	4	0.0461228	0.00641767	-0.0839831	0.0968185	NA	NA	NA	0.889337	NA	NA	NA	0.00731405	0.0035396	0.174766	0.000899664	1.04e-05	TRUE	9.54e-42
						Weighted mode	4	0.060913	0.0922234	-0.0271662	0.211613	NA	NA	NA	0.227246	NA	NA	NA	0.00731405	0.0035396	0.174766	0.000899664	1.04e-05	TRUE	9.54e-42
Sensitivity analysis	GLP1R	Body mass index (kg/m2)	GLP1R (MVP, BMI, missense variant [rs10305420], sensitivity)	Million Veterans Program	Drinks per week	Wald ratio	1	0.0615195	0.05506	-0.0655183	0.175638	NA	NA	NA	0.370787	NA	NA	NA	NA	NA	NA	0.000279324	1.53e-06	TRUE	3.22e-15	BMI loweredi in the MVP cohort (European ancestry) via GLP1R variants that is a missense variant (rs10305420)
Sensitivity analysis	GLP1R	HbA1c (% mmol/mol)	GLP1R (MVP, HbA1c, eQTL, sensitivity)	Million Veterans Program	Drinks per week	Inverse variance weighted	6	0.0312958	-0.00692825	-0.0682681	0.0544116	NA	NA	NA	0.824797	5.07199	5	0.407157	-0.00361798	0.00260212	0.236773	0.00119232	9.2e-06	TRUE	1.94e-50	HbA1c lowered via GLP1R variants that are also GIPR eQTLs
						MR Egger	6	0.0793706	-0.108476	-0.264043	0.0470899	NA	NA	NA	0.243496	3.13879	4	0.534874	-0.00361798	0.00260212	0.236773	0.00119232	9.2e-06	TRUE	1.94e-50
						Simple mode	6	0.0588477	-0.0439182	-0.15926	0.0714233	NA	NA	NA	0.489066	NA	NA	NA	-0.00361798	0.00260212	0.236773	0.00119232	9.2e-06	TRUE	1.94e-50
						Weighted median	6	0.039076	-0.0331536	-0.109742	0.0434353	NA	NA	NA	0.396193	NA	NA	NA	-0.00361798	0.00260212	0.236773	0.00119232	9.2e-06	TRUE	1.94e-50
						Weighted mode	6	0.0477674	-0.0402817	-0.133906	0.0533424	NA	NA	NA	0.437538	NA	NA	NA	-0.00361798	0.00260212	0.236773	0.00119232	9.2e-06	TRUE	1.94e-50
Sensitivity analysis	GLP1R	HbA1c (% mmol/mol)	GLP1R (MVP, HbA1c, missense variant [rs10305420], sensitivity)	Million Veterans Program	Drinks per week	Wald ratio	1	0.0729927	0.0653285	-0.0777372	0.208394	NA	NA	NA	0.370787	NA	NA	NA	NA	NA	NA	0.000244142	1.53e-06	TRUE	9.01e-12	HbA1c lowered in the MVP cohort (European ancestry) via GLP1R variants that is a missense variant (rs10305420)
Sensitivity analysis	GLP1R	HbA1c (% mmol/mol)	GLP1R (UK Biobank, HbA1c, eQTL, sensitivity)	UK Biobank	Drinks per week	Wald ratio	1	0.142857	-0.04	-0.32	0.24	NA	NA	NA	0.779478	NA	NA	NA	NA	NA	NA	8.98e-05	1.38e-07	TRUE	1.43e-05	HbA1c lowered via in the UK Biobank via GLP1R variants that are eQTls for GLP1R expression in the GTEx data
Sensitivity analysis	GLP1R	HbA1c (% mmol/mol)	GLP1R (UK Biobank, HbA1c, missense variant [rs10305420], sensitivity)	UK Biobank	Drinks per week	Wald ratio	1	0.181818	0.162727	-0.193636	0.519091	NA	NA	NA	0.370787	NA	NA	NA	NA	NA	NA	6.35e-05	1.53e-06	TRUE	0.00134077	HbA1c lowered via in the UK Biobank via a missense GLP1R variant (rs1800437)
Sensitivity analysis	GIPR	Body mass index (kg/m2)	GIPR (GIANT & UK Biobank, BMI, GIPR missense variant rs1800437, sensitivity)	GIANT and UK Biobank	Heavy Drinking vs. Internalizing (3v2)	Wald ratio	1	0.241022	-0.00943802	-0.481841	0.462965	0.990606	0.617645	1.58878	0.968764	NA	NA	NA	NA	NA	NA	0.000326198	7.44e-09	TRUE	5.01e-13	BMI lowered in the Pulit et al. meta-analysis of the GIANT cohorts and UK Biobank via a missense GIPR variant (rs1800437)
Sensitivity analysis	GIPR	HbA1c (% mmol/mol)	GIPR (UK Biobank, HbA1c, GIPR missense variant rs1800437, sensitivity)	UK Biobank	Heavy Drinking vs. Internalizing (3v2)	Wald ratio	1	0.750979	0.0294071	-1.44251	1.50133	1.02984	0.236333	4.48763	0.968764	NA	NA	NA	NA	NA	NA	4.07e-05	7.44e-09	TRUE	0.0246881	HbA1c lowered in the UK Biobank via a missense GIPR variant (rs1800437)
Sensitivity analysis	GIPR	Body mass index (kg/m2)	GIPR (GIANT & UK Biobank, BMIA, eQTLs for GIPR, sensitivity)	GIANT and UK Biobank	Heavy Drinking vs. Internalizing (3v2)	Inverse variance weighted	6	0.174824	-0.0844506	-0.427106	0.258205	0.919017	0.652394	1.2946	0.629054	2.30703	5	0.805233	-0.0027577	0.0114873	0.822081	0.000484933	1.27e-05	TRUE	1.26e-13	BMI lowered in the Pulit et al. meta-analysis of the GIANT cohorts and UK-Biobank via GIPR variants that are also eQTLs in the GTEx sTobacco use disordery
						MR Egger	6	0.499106	-0.196677	-1.17493	0.781571	0.821456	0.308842	2.1849	0.713643	2.2494	4	0.689995	-0.0027577	0.0114873	0.822081	0.000484933	1.27e-05	TRUE	1.26e-13
						Simple mode	6	0.31154	0.0747781	-0.535841	0.685397	1.07764	0.585177	1.98456	0.819839	NA	NA	NA	-0.0027577	0.0114873	0.822081	0.000484933	1.27e-05	TRUE	1.26e-13
						Weighted median	6	0.211684	0.0394149	-0.375487	0.454316	1.0402	0.686955	1.5751	0.852291	NA	NA	NA	-0.0027577	0.0114873	0.822081	0.000484933	1.27e-05	TRUE	1.26e-13
						Weighted mode	6	0.230271	0.0470564	-0.404275	0.498388	1.04818	0.66746	1.64607	0.846136	NA	NA	NA	-0.0027577	0.0114873	0.822081	0.000484933	1.27e-05	TRUE	1.26e-13
Sensitivity analysis	GIPR	Brain gene expression	GIPR (MetaBrain, Brain gene expression, eQTL, sensitivity)	MetaBrain	Heavy Drinking vs. Internalizing (3v2)	Inverse variance weighted	3	0.0135748	0.0122796	-0.0143269	0.0388862	1.01236	0.985775	1.03965	0.365682	1.91729	2	0.383413	0.0212249	0.0281646	0.58887	0.130101	1.37e-05	TRUE	1.56e-76	GIPR brain (cortex) gene expression eQTLs in the MetaBrain Consortium data
						MR Egger	3	0.0715124	-0.0404116	-0.180576	0.0997528	0.960394	0.834789	1.1049	0.672548	1.22283	1	0.268807	0.0212249	0.0281646	0.58887	0.130101	1.37e-05	TRUE	1.56e-76
						Simple mode	3	0.0187115	0.0166322	-0.0200422	0.0533067	1.01677	0.980157	1.05475	0.467852	NA	NA	NA	0.0212249	0.0281646	0.58887	0.130101	1.37e-05	TRUE	1.56e-76
						Weighted median	3	0.0145616	0.0171849	-0.0113559	0.0457256	1.01733	0.988708	1.04679	0.237941	NA	NA	NA	0.0212249	0.0281646	0.58887	0.130101	1.37e-05	TRUE	1.56e-76
						Weighted mode	3	0.0150744	0.0190758	-0.01047	0.0486216	1.01926	0.989585	1.04982	0.333176	NA	NA	NA	0.0212249	0.0281646	0.58887	0.130101	1.37e-05	TRUE	1.56e-76
Sensitivity analysis	GIPR	Body mass index (kg/m2)	GIPR (MVP, BMI, eQTL, sensitivity)	Million Veterans Program	Heavy Drinking vs. Internalizing (3v2)	Inverse variance weighted	2	0.136106	0.197835	-0.0689329	0.464603	1.21876	0.933389	1.59138	0.146075	0.544308	1	0.460653	NA	NA	NA	0.000641225	1.33e-05	TRUE	1.3e-15	BMI lowered via GIPR variants that are also GIPR eQTLs
Sensitivity analysis	GIPR	HbA1c (% mmol/mol)	GIPR (MVP, HbA1c, eQTL, sensitivity)	Million Veterans Program	Heavy Drinking vs. Internalizing (3v2)	Inverse variance weighted	4	0.237643	-0.0130711	-0.478851	0.452709	0.987014	0.619495	1.57257	0.956136	5.84575	3	0.119361	-0.0210774	0.0335102	0.593621	0.000504385	2.95e-05	TRUE	1.6e-09	HbA1c lowered via GIPR variants that are also GIPR eQTLs
						MR Egger	4	1.48774	-0.933768	-3.84974	1.98221	0.39307	0.0212852	7.25875	0.594347	4.88036	2	0.0871452	-0.0210774	0.0335102	0.593621	0.000504385	2.95e-05	TRUE	1.6e-09
						Simple mode	4	0.374713	-0.346897	-1.08133	0.38754	0.706878	0.339143	1.47335	0.422849	NA	NA	NA	-0.0210774	0.0335102	0.593621	0.000504385	2.95e-05	TRUE	1.6e-09
						Weighted median	4	0.215268	-0.107009	-0.528934	0.314915	0.898517	0.589233	1.37014	0.619119	NA	NA	NA	-0.0210774	0.0335102	0.593621	0.000504385	2.95e-05	TRUE	1.6e-09
						Weighted mode	4	0.389712	-0.342045	-1.10588	0.42179	0.710316	0.330919	1.52469	0.444728	NA	NA	NA	-0.0210774	0.0335102	0.593621	0.000504385	2.95e-05	TRUE	1.6e-09
Sensitivity analysis	GIPR	HbA1c (% mmol/mol)	GIPR (UK Biobank, HbA1c, eQTL, sensitivity)	UK Biobank	Heavy Drinking vs. Internalizing (3v2)	Wald ratio	1	0.412277	0.0776139	-0.730449	0.885677	1.08071	0.481693	2.42462	0.850675	NA	NA	NA	NA	NA	NA	0.000133801	1.75e-07	TRUE	6.95e-05	HbA1c lowered in the UK Biobank via GIPR variants that are also eQTls for GIPR gene expression in the GTEx data
Sensitivity analysis	GIPR/GLP1R	Body mass index (kg/m2)	GIPR/GLP1R (GIANT & UK Biobank, BMIA, eQTLs for either GIPR or GLP1R, sensitivity)	GIANT and UK Biobank	Heavy Drinking vs. Internalizing (3v2)	Inverse variance weighted	8	0.165886	-0.0221912	-0.347327	0.302945	0.978053	0.706574	1.35384	0.893581	3.57983	7	0.826699	-0.00680009	0.00633427	0.324295	0.000550178	1.79e-05	TRUE	1.22e-14	BMI lowered in the Pulit et al. meta-analysis of the GIANT cohorts and UK-Biobank via both GIPR and GLP1R variants that are also eQTLs in the GTEx sTobacco use disordery
						MR Egger	8	0.346153	-0.34835	-1.02681	0.330111	0.705852	0.358148	1.39112	0.353095	2.42734	6	0.876509	-0.00680009	0.00633427	0.324295	0.000550178	1.79e-05	TRUE	1.22e-14
						Simple mode	8	0.317453	0.105936	-0.516273	0.728144	1.11175	0.596741	2.07123	0.748376	NA	NA	NA	-0.00680009	0.00633427	0.324295	0.000550178	1.79e-05	TRUE	1.22e-14
						Weighted median	8	0.209416	0.0394149	-0.37104	0.449869	1.0402	0.690017	1.56811	0.850709	NA	NA	NA	-0.00680009	0.00633427	0.324295	0.000550178	1.79e-05	TRUE	1.22e-14
						Weighted mode	8	0.237799	0.0528275	-0.413259	0.518914	1.05425	0.661491	1.6802	0.830538	NA	NA	NA	-0.00680009	0.00633427	0.324295	0.000550178	1.79e-05	TRUE	1.22e-14
Sensitivity analysis	GIPR/GLP1R	Body mass index (kg/m2)	GIPR/GLP1R (MVP, BMI, eQTL, sensitivity)	Million Veterans Program	Heavy Drinking vs. Internalizing (3v2)	Inverse variance weighted	6	0.0866659	0.265264	0.0953991	0.435129	1.30378	1.1001	1.54516	0.0022077	2.12518	5	0.831568	-0.0096094	0.00797874	0.294834	0.00154089	5.73e-05	TRUE	1.56e-31	BMI lowered via both GIPR and GLP1R variants that are also GIPR eQTLs
						MR Egger	6	0.23889	-0.00284771	-0.471072	0.465376	0.997156	0.624333	1.59261	0.99106	0.674655	4	0.954417	-0.0096094	0.00797874	0.294834	0.00154089	5.73e-05	TRUE	1.56e-31
						Simple mode	6	0.134439	0.272503	0.00900173	0.536004	1.31325	1.00904	1.70916	0.0984925	NA	NA	NA	-0.0096094	0.00797874	0.294834	0.00154089	5.73e-05	TRUE	1.56e-31
						Weighted median	6	0.104387	0.250147	0.0455488	0.454745	1.28421	1.0466	1.57577	0.0165594	NA	NA	NA	-0.0096094	0.00797874	0.294834	0.00154089	5.73e-05	TRUE	1.56e-31
						Weighted mode	6	0.120461	0.235747	-0.000357602	0.471851	1.26585	0.999642	1.60296	0.107696	NA	NA	NA	-0.0096094	0.00797874	0.294834	0.00154089	5.73e-05	TRUE	1.56e-31
Sensitivity analysis	GIPR/GLP1R	HbA1c (% mmol/mol)	GIPR/GLP1R (MVP, HbA1c, eQTL, sensitivity)	Million Veterans Program	Heavy Drinking vs. Internalizing (3v2)	Inverse variance weighted	10	0.116721	0.0736773	-0.155096	0.302451	1.07646	0.856333	1.35317	0.527894	14.5129	9	0.105215	0.00466975	0.00958027	0.639027	0.00169671	7.59e-05	TRUE	9.93e-31	HbA1c lowered via both GIPR and GLP1R variants that are also GIPR eQTLs
						MR Egger	10	0.344331	0.230628	-0.444262	0.905517	1.25939	0.641298	2.47321	0.521854	14.0943	8	0.0793404	0.00466975	0.00958027	0.639027	0.00169671	7.59e-05	TRUE	9.93e-31
						Simple mode	10	0.272323	-0.239462	-0.773216	0.294291	0.787051	0.461527	1.34217	0.402089	NA	NA	NA	0.00466975	0.00958027	0.639027	0.00169671	7.59e-05	TRUE	9.93e-31
						Weighted median	10	0.136686	0.0412365	-0.226668	0.309141	1.0421	0.797185	1.36225	0.76289	NA	NA	NA	0.00466975	0.00958027	0.639027	0.00169671	7.59e-05	TRUE	9.93e-31
						Weighted mode	10	0.214736	0.0688773	-0.352006	0.48976	1.0713	0.703276	1.63193	0.75572	NA	NA	NA	0.00466975	0.00958027	0.639027	0.00169671	7.59e-05	TRUE	9.93e-31
Sensitivity analysis	GIPR/GLP1R	HbA1c (% mmol/mol)	GIPR/GLP1R (UK Biobank, HbA1c, eQTLs for either GIPR or GLP1R, sensitivity)	UK Biobank	Heavy Drinking vs. Internalizing (3v2)	Inverse variance weighted	2	0.316936	-0.0279566	-0.649152	0.593238	0.972431	0.522489	1.80984	0.929711	0.160307	1	0.688874	NA	NA	NA	0.000223631	8.4e-07	TRUE	5.75e-07	HbA1c lowered via both GIPR and GLP1R variants in the UK-Biobank that are also eQTLs for each gene in the GTEx consortia
Sensitivity analysis	GLP1R	Body mass index (kg/m2)	GLP1R (GIANT & UK Biobank, BMIA, eQTLs for GLP1R, sensitivity)	GIANT and UK Biobank	Heavy Drinking vs. Internalizing (3v2)	Inverse variance weighted	2	0.525516	0.540374	-0.489638	1.57039	1.71665	0.612848	4.8085	0.303822	1.82e-34	1	1	NA	NA	NA	6.52e-05	5.27e-06	TRUE	0.0204328	BMI lowered in the Pulit et al. meta-analysis of the GIANT cohorts and UK-Biobank via GLP1R variants that are also eQTLs in the GTEx sTobacco use disordery
Sensitivity analysis	GLP1R	Brain gene expression	GLP1R (MetaBrain, Brain gene expression, eQTL, sensitivity)	MetaBrain	Heavy Drinking vs. Internalizing (3v2)	Inverse variance weighted	2	0.0307789	0.068131	0.00780429	0.128458	1.07051	1.00783	1.13707	0.0268591	0.00684717	1	0.934052	NA	NA	NA	0.0195372	2.43e-05	TRUE	3.32e-10	GLP1R brain (cortex) gene expression eQTLs in the MetaBrain Consortium data
Sensitivity analysis	GLP1R	Body mass index (kg/m2)	GLP1R (MVP, BMI, eQTL, sensitivity)	Million Veterans Program	Heavy Drinking vs. Internalizing (3v2)	Inverse variance weighted	4	0.112397	0.311248	0.0909495	0.531546	1.36513	1.09521	1.70156	0.00561977	1.16805	3	0.760677	-0.00871422	0.0122084	0.549414	0.000899664	4.4e-05	TRUE	7.36e-18	BMI lowered via GLP1R variants that are also GIPR eQTLs
						MR Egger	4	0.405521	0.0331315	-0.761689	0.827952	1.03369	0.466877	2.28863	0.942325	0.658554	2	0.719444	-0.00871422	0.0122084	0.549414	0.000899664	4.4e-05	TRUE	7.36e-18
						Simple mode	4	0.174513	0.278388	-0.0636577	0.620433	1.321	0.938326	1.85973	0.208929	NA	NA	NA	-0.00871422	0.0122084	0.549414	0.000899664	4.4e-05	TRUE	7.36e-18
						Weighted median	4	0.128795	0.272913	0.0204752	0.52535	1.31379	1.02069	1.69105	0.0340925	NA	NA	NA	-0.00871422	0.0122084	0.549414	0.000899664	4.4e-05	TRUE	7.36e-18
						Weighted mode	4	0.148137	0.269754	-0.0205946	0.560102	1.30964	0.979616	1.75085	0.166159	NA	NA	NA	-0.00871422	0.0122084	0.549414	0.000899664	4.4e-05	TRUE	7.36e-18
Sensitivity analysis	GLP1R	Body mass index (kg/m2)	GLP1R (MVP, BMI, missense variant [rs10305420], sensitivity)	Million Veterans Program	Heavy Drinking vs. Internalizing (3v2)	Wald ratio	1	0.207234	0.205979	-0.200201	0.612158	1.22873	0.818567	1.84441	0.320251	NA	NA	NA	NA	NA	NA	0.000279324	5.07e-06	TRUE	1.27e-07	BMI loweredi in the MVP cohort (European ancestry) via GLP1R variants that is a missense variant (rs10305420)
Sensitivity analysis	GLP1R	HbA1c (% mmol/mol)	GLP1R (MVP, HbA1c, eQTL, sensitivity)	Million Veterans Program	Heavy Drinking vs. Internalizing (3v2)	Inverse variance weighted	6	0.140702	0.109371	-0.166404	0.385146	1.11558	0.846704	1.46983	0.436968	8.30065	5	0.140426	0.00768814	0.012529	0.572641	0.00119232	4.64e-05	TRUE	7.71e-23	HbA1c lowered via GLP1R variants that are also GIPR eQTLs
						MR Egger	6	0.398636	0.335909	-0.445417	1.11723	1.39921	0.640557	3.05639	0.446863	7.5865	4	0.107955	0.00768814	0.012529	0.572641	0.00119232	4.64e-05	TRUE	7.71e-23
						Simple mode	6	0.246511	0.0222747	-0.460888	0.505437	1.02252	0.630724	1.65771	0.931509	NA	NA	NA	0.00768814	0.012529	0.572641	0.00119232	4.64e-05	TRUE	7.71e-23
						Weighted median	6	0.149655	0.0810456	-0.212278	0.374369	1.08442	0.80874	1.45407	0.588128	NA	NA	NA	0.00768814	0.012529	0.572641	0.00119232	4.64e-05	TRUE	7.71e-23
						Weighted mode	6	0.199946	0.141944	-0.249951	0.533839	1.15251	0.778839	1.70547	0.509486	NA	NA	NA	0.00768814	0.012529	0.572641	0.00119232	4.64e-05	TRUE	7.71e-23
Sensitivity analysis	GLP1R	HbA1c (% mmol/mol)	GLP1R (MVP, HbA1c, missense variant [rs10305420], sensitivity)	Million Veterans Program	Heavy Drinking vs. Internalizing (3v2)	Wald ratio	1	0.245883	0.244393	-0.237537	0.726323	1.27685	0.788567	2.06747	0.320251	NA	NA	NA	NA	NA	NA	0.000244142	5.07e-06	TRUE	2.56e-06	HbA1c lowered in the MVP cohort (European ancestry) via GLP1R variants that is a missense variant (rs10305420)
Sensitivity analysis	GLP1R	HbA1c (% mmol/mol)	GLP1R (UK Biobank, HbA1c, eQTL, sensitivity)	UK Biobank	Heavy Drinking vs. Internalizing (3v2)	Wald ratio	1	0.495558	-0.180486	-1.15178	0.790807	0.834864	0.316074	2.20518	0.715703	NA	NA	NA	NA	NA	NA	8.98e-05	6.65e-07	TRUE	0.00207499	HbA1c lowered via in the UK Biobank via GLP1R variants that are eQTls for GLP1R expression in the GTEx data
Sensitivity analysis	GLP1R	HbA1c (% mmol/mol)	GLP1R (UK Biobank, HbA1c, missense variant [rs10305420], sensitivity)	UK Biobank	Heavy Drinking vs. Internalizing (3v2)	Wald ratio	1	0.612472	0.608761	-0.591684	1.80921	1.83815	0.553395	6.1056	0.320251	NA	NA	NA	NA	NA	NA	6.35e-05	5.07e-06	TRUE	0.0439038	HbA1c lowered via in the UK Biobank via a missense GLP1R variant (rs1800437)
Sensitivity analysis	GIPR	Body mass index (kg/m2)	GIPR (GIANT & UK Biobank, BMI, GIPR missense variant rs1800437, sensitivity)	GIANT and UK Biobank	Heavy Drinking vs. Low Risk Drinking (3v1)	Wald ratio	1	0.240265	0.194534	-0.276385	0.665452	1.21474	0.758521	1.94537	0.418133	NA	NA	NA	NA	NA	NA	0.000326198	3.39e-06	TRUE	1.46e-10	BMI lowered in the Pulit et al. meta-analysis of the GIANT cohorts and UK Biobank via a missense GIPR variant (rs1800437)
Sensitivity analysis	GIPR	HbA1c (% mmol/mol)	GIPR (UK Biobank, HbA1c, GIPR missense variant rs1800437, sensitivity)	UK Biobank	Heavy Drinking vs. Low Risk Drinking (3v1)	Wald ratio	1	0.748619	-0.60613	-2.07342	0.861162	0.545458	0.125755	2.36591	0.418133	NA	NA	NA	NA	NA	NA	4.07e-05	3.39e-06	TRUE	0.109884	HbA1c lowered in the UK Biobank via a missense GIPR variant (rs1800437)
Sensitivity analysis	GIPR	Body mass index (kg/m2)	GIPR (GIANT & UK Biobank, BMIA, eQTLs for GIPR, sensitivity)	GIANT and UK Biobank	Heavy Drinking vs. Low Risk Drinking (3v1)	Inverse variance weighted	6	0.227694	-0.0212778	-0.467559	0.425003	0.978947	0.62653	1.52959	0.925547	8.51683	5	0.129959	0.016985	0.0144048	0.303694	0.000484933	4.43e-05	TRUE	1.33e-09	BMI lowered in the Pulit et al. meta-analysis of the GIANT cohorts and UK-Biobank via GIPR variants that are also eQTLs in the GTEx sTobacco use disordery
						MR Egger	6	0.625851	0.669894	-0.556775	1.89656	1.95403	0.573054	6.66296	0.344741	6.32007	4	0.176486	0.016985	0.0144048	0.303694	0.000484933	4.43e-05	TRUE	1.33e-09
						Simple mode	6	0.58243	-0.695339	-1.8369	0.446225	0.498906	0.15931	1.5624	0.286081	NA	NA	NA	0.016985	0.0144048	0.303694	0.000484933	4.43e-05	TRUE	1.33e-09
						Weighted median	6	0.232043	0.334215	-0.120589	0.789019	1.39684	0.886398	2.20124	0.149778	NA	NA	NA	0.016985	0.0144048	0.303694	0.000484933	4.43e-05	TRUE	1.33e-09
						Weighted mode	6	0.227751	0.334107	-0.112285	0.780499	1.39669	0.893789	2.18256	0.202297	NA	NA	NA	0.016985	0.0144048	0.303694	0.000484933	4.43e-05	TRUE	1.33e-09
Sensitivity analysis	GIPR	Brain gene expression	GIPR (MetaBrain, Brain gene expression, eQTL, sensitivity)	MetaBrain	Heavy Drinking vs. Low Risk Drinking (3v1)	Inverse variance weighted	3	0.0162245	0.00131869	-0.0304813	0.0331187	1.00132	0.969979	1.03367	0.935221	2.86677	2	0.2385	0.0425302	0.0255711	0.344624	0.130101	1.49e-05	TRUE	1.98e-76	GIPR brain (cortex) gene expression eQTLs in the MetaBrain Consortium data
						MR Egger	3	0.064979	-0.104379	-0.231738	0.02298	0.900884	0.793154	1.02325	0.354483	0.100486	1	0.751247	0.0425302	0.0255711	0.344624	0.130101	1.49e-05	TRUE	1.98e-76
						Simple mode	3	0.0191975	0.0113787	-0.0262484	0.0490058	1.01144	0.974093	1.05023	0.613461	NA	NA	NA	0.0425302	0.0255711	0.344624	0.130101	1.49e-05	TRUE	1.98e-76
						Weighted median	3	0.0148219	0.00588043	-0.0231704	0.0349313	1.0059	0.977096	1.03555	0.691559	NA	NA	NA	0.0425302	0.0255711	0.344624	0.130101	1.49e-05	TRUE	1.98e-76
						Weighted mode	3	0.0164632	0.00742488	-0.024843	0.0396927	1.00745	0.975463	1.04049	0.696171	NA	NA	NA	0.0425302	0.0255711	0.344624	0.130101	1.49e-05	TRUE	1.98e-76
Sensitivity analysis	GIPR	Body mass index (kg/m2)	GIPR (MVP, BMI, eQTL, sensitivity)	Million Veterans Program	Heavy Drinking vs. Low Risk Drinking (3v1)	Inverse variance weighted	2	0.136571	0.201419	-0.0662602	0.469098	1.22314	0.935887	1.59855	0.140258	1.01119	1	0.314619	NA	NA	NA	0.000641225	1.67e-05	TRUE	1.19e-14	BMI lowered via GIPR variants that are also GIPR eQTLs
Sensitivity analysis	GIPR	HbA1c (% mmol/mol)	GIPR (MVP, HbA1c, eQTL, sensitivity)	Million Veterans Program	Heavy Drinking vs. Low Risk Drinking (3v1)	Inverse variance weighted	4	0.203121	-0.130585	-0.528702	0.267532	0.877582	0.58937	1.30673	0.520293	4.28075	3	0.232701	-0.0284834	0.0240724	0.358305	0.000504385	2.57e-05	TRUE	1.2e-09	HbA1c lowered via GIPR variants that are also GIPR eQTLs
						MR Egger	4	1.06906	-1.37522	-3.47058	0.720131	0.252783	0.031099	2.0547	0.327116	2.51805	2	0.28393	-0.0284834	0.0240724	0.358305	0.000504385	2.57e-05	TRUE	1.2e-09
						Simple mode	4	0.364708	-0.265452	-0.98028	0.449376	0.766859	0.375206	1.56733	0.51937	NA	NA	NA	-0.0284834	0.0240724	0.358305	0.000504385	2.57e-05	TRUE	1.2e-09
						Weighted median	4	0.209722	-0.168948	-0.580003	0.242107	0.844553	0.559897	1.27393	0.420484	NA	NA	NA	-0.0284834	0.0240724	0.358305	0.000504385	2.57e-05	TRUE	1.2e-09
						Weighted mode	4	0.382119	-0.279142	-1.0281	0.469812	0.756432	0.357687	1.59969	0.517958	NA	NA	NA	-0.0284834	0.0240724	0.358305	0.000504385	2.57e-05	TRUE	1.2e-09
Sensitivity analysis	GIPR	HbA1c (% mmol/mol)	GIPR (UK Biobank, HbA1c, eQTL, sensitivity)	UK Biobank	Heavy Drinking vs. Low Risk Drinking (3v1)	Wald ratio	1	0.412981	0.372422	-0.43702	1.18186	1.45125	0.645958	3.26045	0.367169	NA	NA	NA	NA	NA	NA	0.000133801	4.2e-06	TRUE	0.000807584	HbA1c lowered in the UK Biobank via GIPR variants that are also eQTls for GIPR gene expression in the GTEx data
Sensitivity analysis	GIPR/GLP1R	Body mass index (kg/m2)	GIPR/GLP1R (GIANT & UK Biobank, BMIA, eQTLs for either GIPR or GLP1R, sensitivity)	GIANT and UK Biobank	Heavy Drinking vs. Low Risk Drinking (3v1)	Inverse variance weighted	8	0.217988	0.0836977	-0.343559	0.510955	1.0873	0.709242	1.66688	0.701011	12.1415	7	0.0960014	-0.00487492	0.00875988	0.597993	0.000550178	6.44e-05	TRUE	1.14e-09	BMI lowered in the Pulit et al. meta-analysis of the GIANT cohorts and UK-Biobank via both GIPR and GLP1R variants that are also eQTLs in the GTEx sTobacco use disordery
						MR Egger	8	0.478919	-0.150197	-1.08888	0.788484	0.860538	0.336594	2.20006	0.764428	11.5455	6	0.07291	-0.00487492	0.00875988	0.597993	0.000550178	6.44e-05	TRUE	1.14e-09
						Simple mode	8	0.504215	-0.62832	-1.61658	0.359942	0.533487	0.198576	1.43325	0.252801	NA	NA	NA	-0.00487492	0.00875988	0.597993	0.000550178	6.44e-05	TRUE	1.14e-09
						Weighted median	8	0.23344	0.334215	-0.123327	0.791758	1.39684	0.883974	2.20727	0.152231	NA	NA	NA	-0.00487492	0.00875988	0.597993	0.000550178	6.44e-05	TRUE	1.14e-09
						Weighted mode	8	0.23248	0.326498	-0.129163	0.78216	1.38611	0.87883	2.18619	0.202979	NA	NA	NA	-0.00487492	0.00875988	0.597993	0.000550178	6.44e-05	TRUE	1.14e-09
Sensitivity analysis	GIPR/GLP1R	Body mass index (kg/m2)	GIPR/GLP1R (MVP, BMI, eQTL, sensitivity)	Million Veterans Program	Heavy Drinking vs. Low Risk Drinking (3v1)	Inverse variance weighted	6	0.0864971	0.156216	-0.0133184	0.32575	1.16908	0.98677	1.38507	0.0709144	4.94317	5	0.422855	0.00533389	0.00843687	0.561582	0.00154089	4.27e-05	TRUE	1.3e-32	BMI lowered via both GIPR and GLP1R variants that are also GIPR eQTLs
						MR Egger	6	0.252691	0.305084	-0.190191	0.800358	1.35674	0.826801	2.22634	0.29381	4.49411	4	0.343247	0.00533389	0.00843687	0.561582	0.00154089	4.27e-05	TRUE	1.3e-32
						Simple mode	6	0.171883	0.30663	-0.0302601	0.643521	1.35884	0.970193	1.90317	0.134509	NA	NA	NA	0.00533389	0.00843687	0.561582	0.00154089	4.27e-05	TRUE	1.3e-32
						Weighted median	6	0.11229	0.201724	-0.0183648	0.421812	1.22351	0.981803	1.52472	0.0724227	NA	NA	NA	0.00533389	0.00843687	0.561582	0.00154089	4.27e-05	TRUE	1.3e-32
						Weighted mode	6	0.139187	0.292344	0.0195376	0.56515	1.33956	1.01973	1.75971	0.0897111	NA	NA	NA	0.00533389	0.00843687	0.561582	0.00154089	4.27e-05	TRUE	1.3e-32
Sensitivity analysis	GIPR/GLP1R	HbA1c (% mmol/mol)	GIPR/GLP1R (MVP, HbA1c, eQTL, sensitivity)	Million Veterans Program	Heavy Drinking vs. Low Risk Drinking (3v1)	Inverse variance weighted	10	0.0991523	-0.0152042	-0.209543	0.179134	0.984911	0.810955	1.19618	0.878129	10.5078	9	0.31096	-0.00592771	0.00799127	0.479433	0.00169671	5.52e-05	TRUE	3.14e-32	HbA1c lowered via both GIPR and GLP1R variants that are also GIPR eQTLs
						MR Egger	10	0.287181	-0.214415	-0.777291	0.34846	0.807013	0.45965	1.41688	0.47666	9.83159	8	0.277046	-0.00592771	0.00799127	0.479433	0.00169671	5.52e-05	TRUE	3.14e-32
						Simple mode	10	0.23038	0.155506	-0.296038	0.607051	1.16825	0.743759	1.83501	0.51664	NA	NA	NA	-0.00592771	0.00799127	0.479433	0.00169671	5.52e-05	TRUE	3.14e-32
						Weighted median	10	0.126021	0.00791468	-0.239087	0.254916	1.00795	0.787347	1.29035	0.949922	NA	NA	NA	-0.00592771	0.00799127	0.479433	0.00169671	5.52e-05	TRUE	3.14e-32
						Weighted mode	10	0.191469	0.155506	-0.219773	0.530786	1.16825	0.802701	1.70027	0.437645	NA	NA	NA	-0.00592771	0.00799127	0.479433	0.00169671	5.52e-05	TRUE	3.14e-32
Sensitivity analysis	GIPR/GLP1R	HbA1c (% mmol/mol)	GIPR/GLP1R (UK Biobank, HbA1c, eQTLs for either GIPR or GLP1R, sensitivity)	UK Biobank	Heavy Drinking vs. Low Risk Drinking (3v1)	Inverse variance weighted	2	0.317134	0.259793	-0.361789	0.881375	1.29666	0.696429	2.41422	0.412677	0.181271	1	0.670283	NA	NA	NA	0.000223631	4.41e-06	TRUE	6.27e-06	HbA1c lowered via both GIPR and GLP1R variants in the UK-Biobank that are also eQTLs for each gene in the GTEx consortia
Sensitivity analysis	GLP1R	Body mass index (kg/m2)	GLP1R (GIANT & UK Biobank, BMIA, eQTLs for GLP1R, sensitivity)	GIANT and UK Biobank	Heavy Drinking vs. Low Risk Drinking (3v1)	Inverse variance weighted	2	0.523707	1.02965	0.00318426	2.05612	2.80009	1.00319	7.81556	0.0492893	6.9e-33	1	1	NA	NA	NA	6.52e-05	2.01e-05	TRUE	0.15647	BMI lowered in the Pulit et al. meta-analysis of the GIANT cohorts and UK-Biobank via GLP1R variants that are also eQTLs in the GTEx sTobacco use disordery
Sensitivity analysis	GLP1R	Brain gene expression	GLP1R (MetaBrain, Brain gene expression, eQTL, sensitivity)	MetaBrain	Heavy Drinking vs. Low Risk Drinking (3v1)	Inverse variance weighted	2	0.0307491	0.0443831	-0.0158852	0.104651	1.04538	0.98424	1.11032	0.148909	0.242767	1	0.622214	NA	NA	NA	0.0195372	1.2e-05	TRUE	2.17e-10	GLP1R brain (cortex) gene expression eQTLs in the MetaBrain Consortium data
Sensitivity analysis	GLP1R	Body mass index (kg/m2)	GLP1R (MVP, BMI, eQTL, sensitivity)	Million Veterans Program	Heavy Drinking vs. Low Risk Drinking (3v1)	Inverse variance weighted	4	0.125363	0.125368	-0.120343	0.37108	1.13357	0.886616	1.4493	0.317289	3.74561	3	0.290276	-0.00255541	0.016574	0.891619	0.000899664	2.59e-05	TRUE	1.49e-19	BMI lowered via GLP1R variants that are also GIPR eQTLs
						MR Egger	4	0.550765	0.0437764	-1.03572	1.12328	1.04475	0.35497	3.07491	0.943886	3.70161	2	0.15711	-0.00255541	0.016574	0.891619	0.000899664	2.59e-05	TRUE	1.49e-19
						Simple mode	4	0.23548	0.30327	-0.15827	0.76481	1.35428	0.853619	2.14859	0.288137	NA	NA	NA	-0.00255541	0.016574	0.891619	0.000899664	2.59e-05	TRUE	1.49e-19
						Weighted median	4	0.134795	0.197556	-0.0666429	0.461755	1.21842	0.935529	1.58686	0.142757	NA	NA	NA	-0.00255541	0.016574	0.891619	0.000899664	2.59e-05	TRUE	1.49e-19
						Weighted mode	4	0.194298	-0.0117019	-0.392527	0.369123	0.988366	0.675348	1.44647	0.955763	NA	NA	NA	-0.00255541	0.016574	0.891619	0.000899664	2.59e-05	TRUE	1.49e-19
Sensitivity analysis	GLP1R	Body mass index (kg/m2)	GLP1R (MVP, BMI, missense variant [rs10305420], sensitivity)	Million Veterans Program	Heavy Drinking vs. Low Risk Drinking (3v1)	Wald ratio	1	0.207193	0.0126449	-0.393454	0.418744	1.01273	0.674722	1.52005	0.951336	NA	NA	NA	NA	NA	NA	0.000279324	2e-08	TRUE	2.41e-09	BMI loweredi in the MVP cohort (European ancestry) via GLP1R variants that is a missense variant (rs10305420)
Sensitivity analysis	GLP1R	HbA1c (% mmol/mol)	GLP1R (MVP, HbA1c, eQTL, sensitivity)	Million Veterans Program	Heavy Drinking vs. Low Risk Drinking (3v1)	Inverse variance weighted	6	0.115119	0.0322039	-0.193429	0.257837	1.03273	0.824128	1.29413	0.779674	5.57744	5	0.349529	-0.00900556	0.00974309	0.407642	0.00119232	2.95e-05	TRUE	2.22e-24	HbA1c lowered via GLP1R variants that are also GIPR eQTLs
						MR Egger	6	0.309906	-0.233107	-0.840523	0.374309	0.792069	0.431485	1.45399	0.49378	4.59585	4	0.331334	-0.00900556	0.00974309	0.407642	0.00119232	2.95e-05	TRUE	2.22e-24
						Simple mode	6	0.203455	0.177741	-0.22103	0.576513	1.19452	0.801692	1.77982	0.422295	NA	NA	NA	-0.00900556	0.00974309	0.407642	0.00119232	2.95e-05	TRUE	2.22e-24
						Weighted median	6	0.132326	0.0981691	-0.161191	0.357529	1.10315	0.85113	1.42979	0.458166	NA	NA	NA	-0.00900556	0.00974309	0.407642	0.00119232	2.95e-05	TRUE	2.22e-24
						Weighted mode	6	0.183518	0.158543	-0.201152	0.518238	1.1718	0.817788	1.67907	0.427129	NA	NA	NA	-0.00900556	0.00974309	0.407642	0.00119232	2.95e-05	TRUE	2.22e-24
Sensitivity analysis	GLP1R	HbA1c (% mmol/mol)	GLP1R (MVP, HbA1c, missense variant [rs10305420], sensitivity)	Million Veterans Program	Heavy Drinking vs. Low Risk Drinking (3v1)	Wald ratio	1	0.245834	0.0150031	-0.466832	0.496838	1.01512	0.626985	1.64352	0.951336	NA	NA	NA	NA	NA	NA	0.000244142	2e-08	TRUE	7.75e-08	HbA1c lowered in the MVP cohort (European ancestry) via GLP1R variants that is a missense variant (rs10305420)
Sensitivity analysis	GLP1R	HbA1c (% mmol/mol)	GLP1R (UK Biobank, HbA1c, eQTL, sensitivity)	UK Biobank	Heavy Drinking vs. Low Risk Drinking (3v1)	Wald ratio	1	0.495094	0.0979242	-0.872459	1.06831	1.10288	0.417923	2.91045	0.84321	NA	NA	NA	NA	NA	NA	8.98e-05	2.04e-07	TRUE	0.00154915	HbA1c lowered via in the UK Biobank via GLP1R variants that are eQTls for GLP1R expression in the GTEx data
Sensitivity analysis	GLP1R	HbA1c (% mmol/mol)	GLP1R (UK Biobank, HbA1c, missense variant [rs10305420], sensitivity)	UK Biobank	Heavy Drinking vs. Low Risk Drinking (3v1)	Wald ratio	1	0.612351	0.0373713	-1.16284	1.23758	1.03808	0.312598	3.44726	0.951336	NA	NA	NA	NA	NA	NA	6.35e-05	2e-08	TRUE	0.00647808	HbA1c lowered via in the UK Biobank via a missense GLP1R variant (rs1800437)
Sensitivity analysis	GIPR	Body mass index (kg/m2)	GIPR (GIANT & UK Biobank, BMI, GIPR missense variant rs1800437, sensitivity)	GIANT and UK Biobank	Internalizing vs. Low Risk Alcohol Consumption (2v1)	Wald ratio	1	0.23239	0.248775	-0.20671	0.70426	1.28245	0.813255	2.02235	0.284393	NA	NA	NA	NA	NA	NA	0.000326198	5.44e-06	TRUE	1.28e-10	BMI lowered in the Pulit et al. meta-analysis of the GIANT cohorts and UK Biobank via a missense GIPR variant (rs1800437)
Sensitivity analysis	GIPR	HbA1c (% mmol/mol)	GIPR (UK Biobank, HbA1c, GIPR missense variant rs1800437, sensitivity)	UK Biobank	Internalizing vs. Low Risk Alcohol Consumption (2v1)	Wald ratio	1	0.724084	-0.775134	-2.19434	0.64407	0.460642	0.111432	1.90421	0.284393	NA	NA	NA	NA	NA	NA	4.07e-05	5.44e-06	TRUE	0.143141	HbA1c lowered in the UK Biobank via a missense GIPR variant (rs1800437)
Sensitivity analysis	GIPR	Body mass index (kg/m2)	GIPR (GIANT & UK Biobank, BMIA, eQTLs for GIPR, sensitivity)	GIANT and UK Biobank	Internalizing vs. Low Risk Alcohol Consumption (2v1)	Inverse variance weighted	4	0.180764	0.190309	-0.163989	0.544607	1.20962	0.848752	1.72393	0.292431	1.23329	3	0.745032	0.101277	0.0911963	0.382396	0.000404526	1.11e-05	TRUE	7.58e-12	BMI lowered in the Pulit et al. meta-analysis of the GIANT cohorts and UK-Biobank via GIPR variants that are also eQTLs in the GTEx sTobacco use disordery
						MR Egger	4	3.18616	3.72296	-2.52192	9.96783	41.3865	0.0803052	21329.2	0.363049	6.79e-30	2	1	0.101277	0.0911963	0.382396	0.000404526	1.11e-05	TRUE	7.58e-12
						Simple mode	4	0.276522	0.278125	-0.263858	0.820108	1.32065	0.768083	2.27075	0.388612	NA	NA	NA	0.101277	0.0911963	0.382396	0.000404526	1.11e-05	TRUE	7.58e-12
						Weighted median	4	0.204361	0.301442	-0.0991059	0.70199	1.35181	0.905647	2.01776	0.1402	NA	NA	NA	0.101277	0.0911963	0.382396	0.000404526	1.11e-05	TRUE	7.58e-12
						Weighted mode	4	0.241659	0.296831	-0.176821	0.770483	1.34559	0.83793	2.16081	0.306907	NA	NA	NA	0.101277	0.0911963	0.382396	0.000404526	1.11e-05	TRUE	7.58e-12
Sensitivity analysis	GIPR	Brain gene expression	GIPR (MetaBrain, Brain gene expression, eQTL, sensitivity)	MetaBrain	Internalizing vs. Low Risk Alcohol Consumption (2v1)	Inverse variance weighted	3	0.0131169	-0.0142203	-0.0399294	0.0114887	0.98588	0.960857	1.01155	0.278308	1.23991	2	0.537968	0.0217462	0.0247197	0.540684	0.130101	1.16e-05	TRUE	1.09e-76	GIPR brain (cortex) gene expression eQTLs in the MetaBrain Consortium data
						MR Egger	3	0.0628345	-0.0682788	-0.191434	0.0548769	0.934	0.825774	1.05641	0.473581	0.46602	1	0.494824	0.0217462	0.0247197	0.540684	0.130101	1.16e-05	TRUE	1.09e-76
						Simple mode	3	0.0185425	-0.0243145	-0.0606578	0.0120289	0.975979	0.941145	1.0121	0.320083	NA	NA	NA	0.0217462	0.0247197	0.540684	0.130101	1.16e-05	TRUE	1.09e-76
						Weighted median	3	0.0142686	-0.0167744	-0.0447408	0.011192	0.983366	0.956245	1.01125	0.239748	NA	NA	NA	0.0217462	0.0247197	0.540684	0.130101	1.16e-05	TRUE	1.09e-76
						Weighted mode	3	0.0160286	-0.023696	-0.055112	0.00772011	0.976583	0.946379	1.00775	0.277391	NA	NA	NA	0.0217462	0.0247197	0.540684	0.130101	1.16e-05	TRUE	1.09e-76
Sensitivity analysis	GIPR	Body mass index (kg/m2)	GIPR (MVP, BMI, eQTL, sensitivity)	Million Veterans Program	Internalizing vs. Low Risk Alcohol Consumption (2v1)	Inverse variance weighted	2	0.246836	-0.0117638	-0.495563	0.472035	0.988305	0.609228	1.60325	0.961989	3.54024	1	0.0598967	NA	NA	NA	0.000641225	1.7e-05	TRUE	2.2e-15	BMI lowered via GIPR variants that are also GIPR eQTLs
Sensitivity analysis	GIPR	HbA1c (% mmol/mol)	GIPR (MVP, HbA1c, eQTL, sensitivity)	Million Veterans Program	Internalizing vs. Low Risk Alcohol Consumption (2v1)	Inverse variance weighted	4	0.164473	-0.0864179	-0.408786	0.23595	0.917211	0.664457	1.26611	0.59929	0.895686	3	0.826469	-0.00348538	0.0207018	0.881785	0.000504385	5.62e-06	TRUE	5.45e-13	HbA1c lowered via GIPR variants that are also GIPR eQTLs
						MR Egger	4	0.918857	-0.23862	-2.03958	1.56234	0.787714	0.130084	4.76997	0.81939	0.86734	2	0.648126	-0.00348538	0.0207018	0.881785	0.000504385	5.62e-06	TRUE	5.45e-13
						Simple mode	4	0.250907	-0.183714	-0.675491	0.308064	0.832174	0.508906	1.36079	0.517064	NA	NA	NA	-0.00348538	0.0207018	0.881785	0.000504385	5.62e-06	TRUE	5.45e-13
						Weighted median	4	0.188107	-0.145999	-0.514689	0.222691	0.864159	0.597687	1.24943	0.437662	NA	NA	NA	-0.00348538	0.0207018	0.881785	0.000504385	5.62e-06	TRUE	5.45e-13
						Weighted mode	4	0.240361	-0.179093	-0.650201	0.292016	0.836029	0.521941	1.33912	0.510276	NA	NA	NA	-0.00348538	0.0207018	0.881785	0.000504385	5.62e-06	TRUE	5.45e-13
Sensitivity analysis	GIPR	HbA1c (% mmol/mol)	GIPR (UK Biobank, HbA1c, eQTL, sensitivity)	UK Biobank	Internalizing vs. Low Risk Alcohol Consumption (2v1)	Wald ratio	1	0.399269	0.245752	-0.536816	1.02832	1.27858	0.584607	2.79636	0.538222	NA	NA	NA	NA	NA	NA	0.000133801	1.8e-06	TRUE	0.000218209	HbA1c lowered in the UK Biobank via GIPR variants that are also eQTls for GIPR gene expression in the GTEx data
Sensitivity analysis	GIPR/GLP1R	Body mass index (kg/m2)	GIPR/GLP1R (GIANT & UK Biobank, BMIA, eQTLs for either GIPR or GLP1R, sensitivity)	GIANT and UK Biobank	Internalizing vs. Low Risk Alcohol Consumption (2v1)	Inverse variance weighted	6	0.170334	0.185841	-0.148014	0.519695	1.20423	0.862419	1.68152	0.275256	1.23874	5	0.941107	0.0010726	0.00683691	0.882937	0.000469771	1.16e-05	TRUE	8.9e-14	BMI lowered in the Pulit et al. meta-analysis of the GIANT cohorts and UK-Biobank via both GIPR and GLP1R variants that are also eQTLs in the GTEx sTobacco use disordery
						MR Egger	6	0.343961	0.232721	-0.441442	0.906885	1.26203	0.643108	2.4766	0.535771	1.21413	4	0.875767	0.0010726	0.00683691	0.882937	0.000469771	1.16e-05	TRUE	8.9e-14
						Simple mode	6	0.272944	0.219893	-0.315076	0.754863	1.24594	0.729733	2.12732	0.45704	NA	NA	NA	0.0010726	0.00683691	0.882937	0.000469771	1.16e-05	TRUE	8.9e-14
						Weighted median	6	0.199408	0.301442	-0.0893983	0.692283	1.35181	0.914481	1.99827	0.130615	NA	NA	NA	0.0010726	0.00683691	0.882937	0.000469771	1.16e-05	TRUE	8.9e-14
						Weighted mode	6	0.242349	0.285559	-0.189446	0.760564	1.33051	0.827417	2.13948	0.291697	NA	NA	NA	0.0010726	0.00683691	0.882937	0.000469771	1.16e-05	TRUE	8.9e-14
Sensitivity analysis	GIPR/GLP1R	Body mass index (kg/m2)	GIPR/GLP1R (MVP, BMI, eQTL, sensitivity)	Million Veterans Program	Internalizing vs. Low Risk Alcohol Consumption (2v1)	Inverse variance weighted	6	0.110972	-0.141757	-0.359263	0.0757485	0.867832	0.698191	1.07869	0.201457	8.7646	5	0.11883	0.016377	0.00788941	0.106525	0.00153894	5.6e-05	TRUE	1.65e-32	BMI lowered via both GIPR and GLP1R variants that are also GIPR eQTLs
						MR Egger	6	0.23618	0.314783	-0.148128	0.777695	1.36996	0.86232	2.17645	0.253443	4.21931	4	0.377139	0.016377	0.00788941	0.106525	0.00153894	5.6e-05	TRUE	1.65e-32
						Simple mode	6	0.258618	-0.422933	-0.929826	0.0839586	0.655122	0.394623	1.08758	0.162902	NA	NA	NA	0.016377	0.00788941	0.106525	0.00153894	5.6e-05	TRUE	1.65e-32
						Weighted median	6	0.113	-0.0799303	-0.301411	0.14155	0.923181	0.739774	1.15206	0.479352	NA	NA	NA	0.016377	0.00788941	0.106525	0.00153894	5.6e-05	TRUE	1.65e-32
						Weighted mode	6	0.149872	0.0852891	-0.208461	0.379039	1.08903	0.811833	1.46088	0.593913	NA	NA	NA	0.016377	0.00788941	0.106525	0.00153894	5.6e-05	TRUE	1.65e-32
Sensitivity analysis	GIPR/GLP1R	HbA1c (% mmol/mol)	GIPR/GLP1R (MVP, HbA1c, eQTL, sensitivity)	Million Veterans Program	Internalizing vs. Low Risk Alcohol Consumption (2v1)	Inverse variance weighted	10	0.101499	-0.0963434	-0.295282	0.102595	0.908152	0.744322	1.10804	0.342516	11.6864	9	0.231572	-0.0104166	0.00759278	0.207331	0.00169592	6.19e-05	TRUE	4.97e-33	HbA1c lowered via both GIPR and GLP1R variants that are also GIPR eQTLs
						MR Egger	10	0.273116	-0.446675	-0.981982	0.0886319	0.639752	0.374568	1.09268	0.140587	9.46064	8	0.304938	-0.0104166	0.00759278	0.207331	0.00169592	6.19e-05	TRUE	4.97e-33
						Simple mode	10	0.196001	-0.187876	-0.572037	0.196285	0.828718	0.564375	1.21687	0.362828	NA	NA	NA	-0.0104166	0.00759278	0.207331	0.00169592	6.19e-05	TRUE	4.97e-33
						Weighted median	10	0.121006	-0.174528	-0.411701	0.062644	0.839853	0.662522	1.06465	0.149215	NA	NA	NA	-0.0104166	0.00759278	0.207331	0.00169592	6.19e-05	TRUE	4.97e-33
						Weighted mode	10	0.192216	-0.180982	-0.557724	0.195761	0.834451	0.572511	1.21624	0.371005	NA	NA	NA	-0.0104166	0.00759278	0.207331	0.00169592	6.19e-05	TRUE	4.97e-33
Sensitivity analysis	GIPR/GLP1R	HbA1c (% mmol/mol)	GIPR/GLP1R (UK Biobank, HbA1c, eQTLs for either GIPR or GLP1R, sensitivity)	UK Biobank	Internalizing vs. Low Risk Alcohol Consumption (2v1)	Inverse variance weighted	2	0.307053	0.190058	-0.411767	0.791882	1.20932	0.662479	2.20755	0.535934	0.0476218	1	0.827254	NA	NA	NA	0.000223631	2.05e-06	TRUE	1.06e-06	HbA1c lowered via both GIPR and GLP1R variants in the UK-Biobank that are also eQTLs for each gene in the GTEx consortia
Sensitivity analysis	GLP1R	Body mass index (kg/m2)	GLP1R (GIANT & UK Biobank, BMIA, eQTLs for GLP1R, sensitivity)	GIANT and UK Biobank	Internalizing vs. Low Risk Alcohol Consumption (2v1)	Inverse variance weighted	2	0.508806	0.15044	-0.846819	1.1477	1.16235	0.428777	3.15094	0.767479	4.14e-34	1	1	NA	NA	NA	6.52e-05	4.18e-07	TRUE	0.00244573	BMI lowered in the Pulit et al. meta-analysis of the GIANT cohorts and UK-Biobank via GLP1R variants that are also eQTLs in the GTEx sTobacco use disordery
Sensitivity analysis	GLP1R	Brain gene expression	GLP1R (MetaBrain, Brain gene expression, eQTL, sensitivity)	MetaBrain	Internalizing vs. Low Risk Alcohol Consumption (2v1)	Inverse variance weighted	2	0.0297074	-0.0275765	-0.0858031	0.0306501	0.9728	0.917775	1.03112	0.353268	0.0948601	1	0.758087	NA	NA	NA	0.0195372	4.54e-06	TRUE	1.42e-10	GLP1R brain (cortex) gene expression eQTLs in the MetaBrain Consortium data
Sensitivity analysis	GLP1R	Body mass index (kg/m2)	GLP1R (MVP, BMI, eQTL, sensitivity)	Million Veterans Program	Internalizing vs. Low Risk Alcohol Consumption (2v1)	Inverse variance weighted	4	0.118776	-0.231425	-0.464227	0.00137677	0.793402	0.628621	1.00138	0.0513661	3.56519	3	0.312405	0.00733749	0.0147781	0.668737	0.000897716	3.9e-05	TRUE	7.64e-19	BMI lowered via GLP1R variants that are also GIPR eQTLs
						MR Egger	4	0.491469	0.00288469	-0.960395	0.966164	1.00289	0.382742	2.62785	0.99585	3.17396	2	0.204542	0.00733749	0.0147781	0.668737	0.000897716	3.9e-05	TRUE	7.64e-19
						Simple mode	4	0.209853	-0.36616	-0.777472	0.0451524	0.693392	0.459566	1.04619	0.179357	NA	NA	NA	0.00733749	0.0147781	0.668737	0.000897716	3.9e-05	TRUE	7.64e-19
						Weighted median	4	0.138152	-0.283687	-0.554464	-0.0129089	0.753003	0.57438	0.987174	0.0400299	NA	NA	NA	0.00733749	0.0147781	0.668737	0.000897716	3.9e-05	TRUE	7.64e-19
						Weighted mode	4	0.190146	-0.350141	-0.722827	0.022546	0.704589	0.485378	1.0228	0.162806	NA	NA	NA	0.00733749	0.0147781	0.668737	0.000897716	3.9e-05	TRUE	7.64e-19
Sensitivity analysis	GLP1R	Body mass index (kg/m2)	GLP1R (MVP, BMI, missense variant [rs10305420], sensitivity)	Million Veterans Program	Internalizing vs. Low Risk Alcohol Consumption (2v1)	Wald ratio	1	0.200715	-0.195013	-0.588413	0.198388	0.822824	0.555208	1.21944	0.331254	NA	NA	NA	NA	NA	NA	0.000279324	4.65e-06	TRUE	6.85e-08	BMI loweredi in the MVP cohort (European ancestry) via GLP1R variants that is a missense variant (rs10305420)
Sensitivity analysis	GLP1R	HbA1c (% mmol/mol)	GLP1R (MVP, HbA1c, eQTL, sensitivity)	Million Veterans Program	Internalizing vs. Low Risk Alcohol Consumption (2v1)	Inverse variance weighted	6	0.155617	-0.100463	-0.405473	0.204548	0.904419	0.666662	1.22697	0.518555	10.7856	5	0.0558015	-0.0155167	0.0121925	0.272088	0.00119154	5.63e-05	TRUE	2.76e-22	HbA1c lowered via GLP1R variants that are also GIPR eQTLs
						MR Egger	6	0.388107	-0.557694	-1.31838	0.202996	0.572528	0.267567	1.22507	0.224092	7.67708	4	0.10415	-0.0155167	0.0121925	0.272088	0.00119154	5.63e-05	TRUE	2.76e-22
						Simple mode	6	0.206632	-0.20633	-0.611329	0.198669	0.813565	0.542629	1.21978	0.363861	NA	NA	NA	-0.0155167	0.0121925	0.272088	0.00119154	5.63e-05	TRUE	2.76e-22
						Weighted median	6	0.147289	-0.173967	-0.462653	0.114718	0.840324	0.629611	1.12156	0.237549	NA	NA	NA	-0.0155167	0.0121925	0.272088	0.00119154	5.63e-05	TRUE	2.76e-22
						Weighted mode	6	0.190171	-0.17721	-0.549946	0.195526	0.837604	0.576981	1.21595	0.394191	NA	NA	NA	-0.0155167	0.0121925	0.272088	0.00119154	5.63e-05	TRUE	2.76e-22
Sensitivity analysis	GLP1R	HbA1c (% mmol/mol)	GLP1R (MVP, HbA1c, missense variant [rs10305420], sensitivity)	Million Veterans Program	Internalizing vs. Low Risk Alcohol Consumption (2v1)	Wald ratio	1	0.238147	-0.231382	-0.69815	0.235387	0.793436	0.497505	1.2654	0.331254	NA	NA	NA	NA	NA	NA	0.000244142	4.65e-06	TRUE	1.59e-06	HbA1c lowered in the MVP cohort (European ancestry) via GLP1R variants that is a missense variant (rs10305420)
Sensitivity analysis	GLP1R	HbA1c (% mmol/mol)	GLP1R (UK Biobank, HbA1c, eQTL, sensitivity)	UK Biobank	Internalizing vs. Low Risk Alcohol Consumption (2v1)	Wald ratio	1	0.480369	0.109441	-0.832083	1.05096	1.11565	0.435142	2.86041	0.819781	NA	NA	NA	NA	NA	NA	8.98e-05	2.49e-07	TRUE	0.00121929	HbA1c lowered via in the UK Biobank via GLP1R variants that are eQTls for GLP1R expression in the GTEx data
Sensitivity analysis	GLP1R	HbA1c (% mmol/mol)	GLP1R (UK Biobank, HbA1c, missense variant [rs10305420], sensitivity)	UK Biobank	Internalizing vs. Low Risk Alcohol Consumption (2v1)	Wald ratio	1	0.593203	-0.576351	-1.73903	0.586326	0.561945	0.175691	1.79737	0.331254	NA	NA	NA	NA	NA	NA	6.35e-05	4.65e-06	TRUE	0.0378407	HbA1c lowered via in the UK Biobank via a missense GLP1R variant (rs1800437)
Sensitivity analysis	GIPR	Body mass index (kg/m2)	GIPR (GIANT & UK Biobank, BMI, GIPR missense variant rs1800437, sensitivity)	GIANT and UK Biobank	Opioid use disorder	Wald ratio	1	0.213137	-0.142163	-0.559912	0.275586	0.86748	0.57126	1.3173	0.504772	NA	NA	NA	NA	NA	NA	0.000326198	7.81e-06	TRUE	0.0004269	BMI lowered in the Pulit et al. meta-analysis of the GIANT cohorts and UK Biobank via a missense GIPR variant (rs1800437)
Sensitivity analysis	GIPR	HbA1c (% mmol/mol)	GIPR (UK Biobank, HbA1c, GIPR missense variant rs1800437, sensitivity)	UK Biobank	Opioid use disorder	Wald ratio	1	0.664095	0.442951	-0.858675	1.74458	1.5573	0.423723	5.72348	0.504772	NA	NA	NA	NA	NA	NA	4.07e-05	7.81e-06	TRUE	0.427462	HbA1c lowered in the UK Biobank via a missense GIPR variant (rs1800437)
Sensitivity analysis	GIPR	Body mass index (kg/m2)	GIPR (GIANT & UK Biobank, BMIA, eQTLs for GIPR, sensitivity)	GIANT and UK Biobank	Opioid use disorder	Inverse variance weighted	4	0.172676	-0.134506	-0.47295	0.203938	0.874148	0.623161	1.22622	0.436009	0.00514173	3	0.999902	-0.000746366	0.0104087	0.949361	0.000383841	1.07e-05	TRUE	0.000166821	BMI lowered in the Pulit et al. meta-analysis of the GIANT cohorts and UK-Biobank via GIPR variants that are also eQTLs in the GTEx sTobacco use disordery
						MR Egger	4	0.458492	-0.164962	-1.06361	0.733682	0.847926	0.345209	2.08274	0.753443	4.21e-34	2	1	-0.000746366	0.0104087	0.949361	0.000383841	1.07e-05	TRUE	0.000166821
						Simple mode	4	0.253716	-0.138049	-0.635332	0.359235	0.871056	0.52976	1.43223	0.624201	NA	NA	NA	-0.000746366	0.0104087	0.949361	0.000383841	1.07e-05	TRUE	0.000166821
						Weighted median	4	0.18997	-0.139746	-0.512087	0.232594	0.869579	0.599244	1.26187	0.461959	NA	NA	NA	-0.000746366	0.0104087	0.949361	0.000383841	1.07e-05	TRUE	0.000166821
						Weighted mode	4	0.207191	-0.139411	-0.545506	0.266684	0.869871	0.579549	1.30563	0.549229	NA	NA	NA	-0.000746366	0.0104087	0.949361	0.000383841	1.07e-05	TRUE	0.000166821
Sensitivity analysis	GIPR	Brain gene expression	GIPR (MetaBrain, Brain gene expression, eQTL, sensitivity)	MetaBrain	Opioid use disorder	Wald ratio	1	0.0225443	-0.00387762	-0.0480644	0.0403092	0.99613	0.953072	1.04113	0.863438	NA	NA	NA	NA	NA	NA	0.0361727	5.21e-07	TRUE	2.99e-22	GIPR brain (cortex) gene expression eQTLs in the MetaBrain Consortium data
Sensitivity analysis	GIPR	HbA1c (% mmol/mol)	GIPR (MVP, HbA1c, eQTL, sensitivity)	Million Veterans Program	Opioid use disorder	Inverse variance weighted	2	0.250009	0.38267	-0.107348	0.872687	1.46619	0.898213	2.39333	0.125862	1.00401	1	0.316342	NA	NA	NA	0.000194101	5.89e-05	TRUE	0.166752	HbA1c lowered via GIPR variants that are also GIPR eQTLs
Sensitivity analysis	GIPR	HbA1c (% mmol/mol)	GIPR (UK Biobank, HbA1c, eQTL, sensitivity)	UK Biobank	Opioid use disorder	Wald ratio	1	0.363593	0.465763	-0.24688	1.17841	1.59323	0.781235	3.24919	0.200194	NA	NA	NA	NA	NA	NA	0.000133801	2.88e-05	TRUE	0.170176	HbA1c lowered in the UK Biobank via GIPR variants that are also eQTls for GIPR gene expression in the GTEx data
Sensitivity analysis	GIPR/GLP1R	Body mass index (kg/m2)	GIPR/GLP1R (GIANT & UK Biobank, BMIA, eQTLs for either GIPR or GLP1R, sensitivity)	GIANT and UK Biobank	Opioid use disorder	Inverse variance weighted	6	0.163706	-0.178781	-0.499644	0.142082	0.836289	0.606746	1.15267	0.274794	0.654839	5	0.985355	0.00359769	0.00562746	0.557397	0.000439994	3.24e-05	TRUE	0.000420346	BMI lowered in the Pulit et al. meta-analysis of the GIANT cohorts and UK-Biobank via both GIPR and GLP1R variants that are also eQTLs in the GTEx sTobacco use disordery
						MR Egger	6	0.320761	-0.00243335	-0.631125	0.626258	0.99757	0.531993	1.8706	0.99431	0.246121	4	0.993022	0.00359769	0.00562746	0.557397	0.000439994	3.24e-05	TRUE	0.000420346
						Simple mode	6	0.253674	-0.122378	-0.619579	0.374823	0.884814	0.538171	1.45473	0.649884	NA	NA	NA	0.00359769	0.00562746	0.557397	0.000439994	3.24e-05	TRUE	0.000420346
						Weighted median	6	0.193002	-0.139746	-0.518031	0.238538	0.869579	0.595692	1.26939	0.469025	NA	NA	NA	0.00359769	0.00562746	0.557397	0.000439994	3.24e-05	TRUE	0.000420346
						Weighted mode	6	0.191501	-0.136581	-0.511922	0.238761	0.872336	0.599342	1.26967	0.50761	NA	NA	NA	0.00359769	0.00562746	0.557397	0.000439994	3.24e-05	TRUE	0.000420346
[truncated: 125 more rows]

## Sheet: S7 EUR MR (Part 3)
Supplementary Table 7. Mendelian randomization of GLP1R and GIPR instruments on food-liking preferences (European ancestry)
*BMI and HbA1c estimates have been aligned to the expected physiological response of GLP1R or GIPR analogs (lowered BMI or reduced HbA1c levels)
[truncated: 557 more rows]

## Sheet: S8 EUR MR (Part 4)
Supplementary Table 8. Mendelian randomization of GLP1R and GIPR instruments on liver diseases and enzymes (European ancestry)
[truncated: 654 more rows]

[truncated: 8 more sheets: S9 EUR MR on CAD, S10 Mediation , S11 EAS Instruments, S12 EAS MR, S13 EAS Coloc, S14 AFR Instruments, S15 AFR MR, S16 AFR coloc]
